# Supplementary material for: Historical overview and update on relapsing fever group Borrelia in Latin America
Source: Parasit Vectors. 2022 Jun 8;15:196. doi: 10.1186/s13071-022-05289-5 (PMC9175325; doi:10.1186/s13071-022-05289-5)
Supplement: Supplementary file 1 — Additional file 1: Table S1. Data on human cases and/or probable arthropod vectors related to relapsing fever group borreliae in Latin America. [file 13071_2022_5289_MOESM1_ESM.xlsx]

## Sheet: Plan1
Country	Administrative division	Locality	Latitude	Longitude	TBRF Human cases	Probable arthropod species related TBRF	Specimens collected	Vector stage	Probable RF Borrelia	Reference
México	Puebla	Tecamachalco	18.8835	-97.7334		Ornithodoros turicata	ND	ND		1939, Étude épidémiologique de la fièvre récurrente endémique des hauts plateaux mexicains; Mazzotti L, 1942. Los Ornitodoros de México y su relacion con la fiebre recurrente. Rev Inst Salub y Enf trop, México, 3, 47-52.
México	Aguascalientes	Aguascalientes	21.8823	-102.283	X	Ornithodoros turicata	2611	N(6), ND(2605)	Borrelia turicatae	Pilz, H. & Mooser, H. (1936) La fiebre recurrente en Aguascalientes. Boletín del Instituto de Higiene, México, 2, 295–300; 1939, Étude épidémiologique de la fièvre récurrente endémique des hauts plateaux mexicains.
México	Guanajuato	Irapuato	20.6767	-101.356		Ornithodoros turicata	1748	ND		1939, Étude épidémiologique de la fièvre récurrente endémique des hauts plateaux mexicains; Mazzotti L, 1942. Los Ornitodoros de México y su relacion con la fiebre recurrente. Rev Inst Salub y Enf trop, México, 3, 47-52.
México	San Luis Potosí	San Luis Potosí	22.1565	-100.986		Ornithodoros turicata	1314	ND		1939, Étude épidémiologique de la fièvre récurrente endémique des hauts plateaux mexicains; Mazzotti L, 1942. Los Ornitodoros de México y su relacion con la fiebre recurrente. Rev Inst Salub y Enf trop, México, 3, 47-52.
México	Querétaro	San Clemente	20.5122	-100.085		Ornithodoros turicata	ND	ND		Mazzotti L, 1942. Los Ornitodoros de México y su relacion con la fiebre recurrente. Rev Inst Salub y Enf trop, México, 3, 47-52
México	Guerrero	Mezcala	17.9322	-99.6014		Ornithodoros talaje	ND	ND		Mazzotti L, 1942. Los Ornitodoros de México y su relacion con la fiebre recurrente. Rev Inst Salub y Enf trop, México, 3, 47-52
México	Guerrero	Iguala de la Independencia	18.3448	-99.5397		Ornithodoros talaje	ND	ND		Mazzotti L, 1942. Los Ornitodoros de México y su relacion con la fiebre recurrente. Rev Inst Salub y Enf trop, México, 3, 47-52
México	Chiapas	Huixtla	15.1392	-92.4641		Ornithodoros talaje	ND	ND		Mazzotti L, 1942. Los Ornitodoros de México y su relacion con la fiebre recurrente. Rev Inst Salub y Enf trop, México, 3, 47-52
México	Veracruz	San Andrés Tuxtla	18.4441	-95.213		Ornithodoros talaje	ND	ND		Mazzotti L, 1942. Los Ornitodoros de México y su relacion con la fiebre recurrente. Rev Inst Salub y Enf trop, México, 3, 47-52
México	Chiapas	Ixtapa	16.8032	-92.9053		Ornithodoros talaje	130	ND		Mazzotti L, 1942. Los Ornitodoros de México y su relacion con la fiebre recurrente. Rev Inst Salub y Enf trop, México, 3, 47-52
México	Chiapas	Simojovel de Allende	17.14	-92.715		Ornithodoros talaje	ND	ND		Mazzotti L, 1942. Los Ornitodoros de México y su relacion con la fiebre recurrente. Rev Inst Salub y Enf trop, México, 3, 47-52
México	Oaxaca	Matías Romero Avendaño	16.8681	-95.0443		Ornithodoros talaje	ND	ND		Mazzotti L, 1942. Los Ornitodoros de México y su relacion con la fiebre recurrente. Rev Inst Salub y Enf trop, México, 3, 47-52
México	Chiapas	Tuxtla Gutiérrez	16.7516	-93.103		Ornithodoros talaje	50	ND		Mazzotti L, 1942. Los Ornitodoros de México y su relacion con la fiebre recurrente. Rev Inst Salub y Enf trop, México, 3, 47-52
México	Chiapas	Acala	16.5535	-92.8069		Ornithodoros talaje	ND	ND		Mazzotti L, 1942. Los Ornitodoros de México y su relacion con la fiebre recurrente. Rev Inst Salub y Enf trop, México, 3, 47-52
México	Guanajuato	San Nicolás de Agustinos	20.2441	-100.964		Ornithodoros turicata	ND	ND	Borrelia turicatae	Mazzotti L, 1942. Los Ornitodoros de México y su relacion con la fiebre recurrente. Rev Inst Salub y Enf trop, México, 3, 47-52
México	Querétaro	Santiago de Querétaro	20.5888	-100.39		Ornithodoros turicata	ND	ND		Mazzotti L, 1942. Los Ornitodoros de México y su relacion con la fiebre recurrente. Rev Inst Salub y Enf trop, México, 3, 47-52
México	Coahuila de Zaragoza	Saltillo	25.4232	-101.005		Ornithodoros turicata	ND	ND		Mazzotti L, 1942. Los Ornitodoros de México y su relacion con la fiebre recurrente. Rev Inst Salub y Enf trop, México, 3, 47-52
México	Jalisco	Guadalajara	20.6668	-103.392		Ornithodoros turicata	ND	ND		Mazzotti L, 1942. Los Ornitodoros de México y su relacion con la fiebre recurrente. Rev Inst Salub y Enf trop, México, 3, 47-52
México	Jalisco	Encarnación de Díaz	21.5263	-102.24	X	Ornithodoros turicata	ND	ND	Borrelia turicatae	Ruiz Sánchez, F. 1944. Fiebre recurrente en el Estado de Jalisco. Medicina, 24, 199
México	Veracruz	Apazapan	19.3207	-96.7187	X	Ornithodoros talaje	ND	ND	Borrelia mazzottii	Lassmann GW, 1946. Fiebre recurrente en el Estado de Veracruz. Rev Med Xalapeña, 11, 353-356; Presencia en México, de espiroquetas de la fiebre recurrente en Ornithodoros talaje, Mazzottii, 1953; 1956, A relapsing fever spirochete, Borrelia mazzottii (sp. nov.) from Ornithodoros talaje from Mexico
México	Veracruz	Paso Real	21.8014	-98.1147	X	Ornithodoros talaje	ND	ND	Borrelia mazzottii	Lassmann GW, 1946. Fiebre recurrente en el Estado de Veracruz. Rev Med Xalapeña, 11, 353-356; Presencia en México, de espiroquetas de la fiebre recurrente en Ornithodoros talaje, Mazzottii, 1953; 1956, A relapsing fever spirochete, Borrelia mazzottii (sp. nov.) from Ornithodoros talaje from Mexico
México	Coahuila de Zaragoza	Sabinas	27.8648	-101.133		Ornithodoros dugesi	8	N(4), F(1), M(3)	Borrelia dugesi	Mazzotti L, 1943. Una nueva especie de Ornithodoros de México. Rev Inst Salub y Enf trop, México, 4, 371-375; Mazzotti L, 1949. Sobre una nueva espiroqueta de la fiebre recurrente, encontrada en México. Rev Inst Salub y Enf trop. México, 10, 277-281.
México	Chiapas	Ángel Albino Corzo	15.8731	-92.7244		Ornithodoros talaje	28	A	Borrelia mazzottii	Presencia en México, de espiroquetas de la fiebre recurrente en Ornithodoros talaje, Mazzottii, 1953; 1956, A relapsing fever spirochete, Borrelia mazzottii (sp. nov.) from Ornithodoros talaje from Mexico
México	Sonora	Hermosillo	29.073	-110.956	X				Borrelia sp.	2012, Borreliosis, fiebre recurrente causada por espiroquetas. Informe de un caso, México
México	Sonora	Etchojoa	26.9109	-109.626	X				Borrelia turicatae	2019, Case report- A retrospective serological analysis indicating human exposure to tick-borne relapsing fever spirochetes in Sonora, Mexico.
México	Nuevo León	China	25.7053	-99.2378		Ornithodoros dugesi	ND	ND		Guzmán-Cornejo C, et al. The soft ticks (Parasitiformes: Ixodida: Argasidae) of Mexico: species, hosts, and geographical distribution. Zootaxa. 2019
México	Nuevo León	Los Aldamas	26.064	-99.1958		Ornithodoros dugesi	ND	ND		Guzmán-Cornejo C, et al. The soft ticks (Parasitiformes: Ixodida: Argasidae) of Mexico: species, hosts, and geographical distribution. Zootaxa. 2019
México	Nuevo León	Los Herreras	25.908	-99.4048		Ornithodoros dugesi	ND	ND		Guzmán-Cornejo C, et al. The soft ticks (Parasitiformes: Ixodida: Argasidae) of Mexico: species, hosts, and geographical distribution. Zootaxa. 2019
México	Nuevo León	General Bravo	25.7954	-99.1761		Ornithodoros dugesi	ND	ND		Guzmán-Cornejo C, et al. The soft ticks (Parasitiformes: Ixodida: Argasidae) of Mexico: species, hosts, and geographical distribution. Zootaxa. 2019
México	Nuevo León	Villaldama	26.4995	-100.425		Ornithodoros dugesi	ND	ND		Guzmán-Cornejo C, et al. The soft ticks (Parasitiformes: Ixodida: Argasidae) of Mexico: species, hosts, and geographical distribution. Zootaxa. 2019
México	San Luis Potosí	Bocas	22.5197	-101.022		Ornithodoros dugesi	ND	ND		Guzmán-Cornejo C, et al. The soft ticks (Parasitiformes: Ixodida: Argasidae) of Mexico: species, hosts, and geographical distribution. Zootaxa. 2019
México	Baja California Sur	Santiago	23.4819	-109.718		Ornithodoros parkeri	ND	ND		Guzmán-Cornejo C, et al. The soft ticks (Parasitiformes: Ixodida: Argasidae) of Mexico: species, hosts, and geographical distribution. Zootaxa. 2019
México	Colima	Isla Clarión	18.3589	-114.722		Ornithodoros puertoricensis	ND	ND		Guzmán-Cornejo C, et al. The soft ticks (Parasitiformes: Ixodida: Argasidae) of Mexico: species, hosts, and geographical distribution. Zootaxa. 2019
México	Baja California	ND	30.8406	-115.284		Ornithodoros talaje	ND	ND		Guzmán-Cornejo C, et al. The soft ticks (Parasitiformes: Ixodida: Argasidae) of Mexico: species, hosts, and geographical distribution. Zootaxa. 2019
México	Baja California Sur	ND	26.0444	-111.666		Ornithodoros talaje	ND	ND		Guzmán-Cornejo C, et al. The soft ticks (Parasitiformes: Ixodida: Argasidae) of Mexico: species, hosts, and geographical distribution. Zootaxa. 2019
México	Campeche	ND	19.8301	-90.5349		Ornithodoros talaje	ND	ND		Guzmán-Cornejo C, et al. The soft ticks (Parasitiformes: Ixodida: Argasidae) of Mexico: species, hosts, and geographical distribution. Zootaxa. 2019
México	México	San Juan de Aragón	19.4667	-99.0833		Ornithodoros talaje	ND	ND		Guzmán-Cornejo C, et al. The soft ticks (Parasitiformes: Ixodida: Argasidae) of Mexico: species, hosts, and geographical distribution. Zootaxa. 2019
México	Chiapas	Arriaga	16.2359	-93.8999		Ornithodoros talaje	ND	ND		Guzmán-Cornejo C, et al. The soft ticks (Parasitiformes: Ixodida: Argasidae) of Mexico: species, hosts, and geographical distribution. Zootaxa. 2019
México	Chiapas	Angel Albino Corzo	15.8731	-92.7244		Ornithodoros talaje	ND	ND		Guzmán-Cornejo C, et al. The soft ticks (Parasitiformes: Ixodida: Argasidae) of Mexico: species, hosts, and geographical distribution. Zootaxa. 2019
México	Chiapas	Cintalapa	16.686	-93.7286		Ornithodoros talaje	ND	ND		Guzmán-Cornejo C, et al. The soft ticks (Parasitiformes: Ixodida: Argasidae) of Mexico: species, hosts, and geographical distribution. Zootaxa. 2019
México	Chiapas	Chicomuselo	15.7442	-92.2833		Ornithodoros talaje	ND	ND		Guzmán-Cornejo C, et al. The soft ticks (Parasitiformes: Ixodida: Argasidae) of Mexico: species, hosts, and geographical distribution. Zootaxa. 2019
México	Chiapas	Acacoyagua	15.3405	-92.6752		Ornithodoros talaje	ND	ND		Guzmán-Cornejo C, et al. The soft ticks (Parasitiformes: Ixodida: Argasidae) of Mexico: species, hosts, and geographical distribution. Zootaxa. 2019
México	Chiapas	Yajalón	17.1728	-92.3332		Ornithodoros talaje	ND	ND		Guzmán-Cornejo C, et al. The soft ticks (Parasitiformes: Ixodida: Argasidae) of Mexico: species, hosts, and geographical distribution. Zootaxa. 2019
México	Chiapas	Tecpatán	17.1368	-93.3113		Ornithodoros talaje	ND	ND		Guzmán-Cornejo C, et al. The soft ticks (Parasitiformes: Ixodida: Argasidae) of Mexico: species, hosts, and geographical distribution. Zootaxa. 2019
México	Chiapas	Mapastepec	15.4336	-92.9004		Ornithodoros talaje	ND	ND		Guzmán-Cornejo C, et al. The soft ticks (Parasitiformes: Ixodida: Argasidae) of Mexico: species, hosts, and geographical distribution. Zootaxa. 2019
México	Chiapas	Pijijiapan	15.6862	-93.2094		Ornithodoros talaje	ND	ND		Guzmán-Cornejo C, et al. The soft ticks (Parasitiformes: Ixodida: Argasidae) of Mexico: species, hosts, and geographical distribution. Zootaxa. 2019
México	Chiapas	Escuintla	15.3194	-92.6583		Ornithodoros talaje	ND	ND		Guzmán-Cornejo C, et al. The soft ticks (Parasitiformes: Ixodida: Argasidae) of Mexico: species, hosts, and geographical distribution. Zootaxa. 2019
México	Chiapas	Villaflores	16.233	-93.2735		Ornithodoros talaje	ND	ND		Guzmán-Cornejo C, et al. The soft ticks (Parasitiformes: Ixodida: Argasidae) of Mexico: species, hosts, and geographical distribution. Zootaxa. 2019
México	Chiapas	Tonalá	16.0898	-93.7549		Ornithodoros talaje	ND	ND		Guzmán-Cornejo C, et al. The soft ticks (Parasitiformes: Ixodida: Argasidae) of Mexico: species, hosts, and geographical distribution. Zootaxa. 2019
México	Guerrero	Xalitla	17.9975	-99.543		Ornithodoros talaje	ND	ND		Guzmán-Cornejo C, et al. The soft ticks (Parasitiformes: Ixodida: Argasidae) of Mexico: species, hosts, and geographical distribution. Zootaxa. 2019
México	Guerrero	Olinalá	17.7774	-98.7388		Ornithodoros talaje	ND	ND		Guzmán-Cornejo C, et al. The soft ticks (Parasitiformes: Ixodida: Argasidae) of Mexico: species, hosts, and geographical distribution. Zootaxa. 2019
México	Guerrero	Cuauhlotitlán	18.345	-100.328		Ornithodoros talaje	ND	ND		Guzmán-Cornejo C, et al. The soft ticks (Parasitiformes: Ixodida: Argasidae) of Mexico: species, hosts, and geographical distribution. Zootaxa. 2019
México	Guerrero	Arcelia	18.3151	-100.285		Ornithodoros talaje	ND	ND		Guzmán-Cornejo C, et al. The soft ticks (Parasitiformes: Ixodida: Argasidae) of Mexico: species, hosts, and geographical distribution. Zootaxa. 2019
México	Jalisco	Zapotitlán de Vadillo	19.5482	-103.812		Ornithodoros talaje	ND	ND		Guzmán-Cornejo C, et al. The soft ticks (Parasitiformes: Ixodida: Argasidae) of Mexico: species, hosts, and geographical distribution. Zootaxa. 2019
México	Jalisco	Río Balsas	19.9956	-103.564		Ornithodoros talaje	ND	ND		Guzmán-Cornejo C, et al. The soft ticks (Parasitiformes: Ixodida: Argasidae) of Mexico: species, hosts, and geographical distribution. Zootaxa. 2019
México	Michoacán	Turicato	19.054	-101.419		Ornithodoros talaje	ND	ND		Guzmán-Cornejo C, et al. The soft ticks (Parasitiformes: Ixodida: Argasidae) of Mexico: species, hosts, and geographical distribution. Zootaxa. 2019
México	Michoacán	Morelia	19.706	-101.195		Ornithodoros talaje	ND	ND		Guzmán-Cornejo C, et al. The soft ticks (Parasitiformes: Ixodida: Argasidae) of Mexico: species, hosts, and geographical distribution. Zootaxa. 2019
México	Michoacán	Ario de Rosales	19.2065	-101.704		Ornithodoros talaje	ND	ND		Guzmán-Cornejo C, et al. The soft ticks (Parasitiformes: Ixodida: Argasidae) of Mexico: species, hosts, and geographical distribution. Zootaxa. 2019
México	Michoacán	Pátzcuaro	19.5135	-101.609		Ornithodoros talaje	ND	ND		Guzmán-Cornejo C, et al. The soft ticks (Parasitiformes: Ixodida: Argasidae) of Mexico: species, hosts, and geographical distribution. Zootaxa. 2019
México	Michoacán	Zamora de Hidalgo	19.9902	-102.283		Ornithodoros talaje	ND	ND		Guzmán-Cornejo C, et al. The soft ticks (Parasitiformes: Ixodida: Argasidae) of Mexico: species, hosts, and geographical distribution. Zootaxa. 2019
México	Michoacán	Coalcomán	18.7675	-103.145		Ornithodoros talaje	ND	ND		Guzmán-Cornejo C, et al. The soft ticks (Parasitiformes: Ixodida: Argasidae) of Mexico: species, hosts, and geographical distribution. Zootaxa. 2019
México	Michoacán	Uruapan	19.4064	-102.043		Ornithodoros talaje	ND	ND		Guzmán-Cornejo C, et al. The soft ticks (Parasitiformes: Ixodida: Argasidae) of Mexico: species, hosts, and geographical distribution. Zootaxa. 2019
México	Morelos	Oaxtepec	18.9067	-98.9706		Ornithodoros talaje	ND	ND		Guzmán-Cornejo C, et al. The soft ticks (Parasitiformes: Ixodida: Argasidae) of Mexico: species, hosts, and geographical distribution. Zootaxa. 2019
México	Oaxaca	Istmo de Tehuantepec	17.2128	-94.7403		Ornithodoros talaje	ND	ND		Guzmán-Cornejo C, et al. The soft ticks (Parasitiformes: Ixodida: Argasidae) of Mexico: species, hosts, and geographical distribution. Zootaxa. 2019
México	Oaxaca	Putla Villa de Guerrero	17.0263	-97.9285		Ornithodoros talaje	ND	ND		Guzmán-Cornejo C, et al. The soft ticks (Parasitiformes: Ixodida: Argasidae) of Mexico: species, hosts, and geographical distribution. Zootaxa. 2019
México	Puebla	Tecomatlan	18.1079	-98.3132		Ornithodoros talaje	ND	ND		Guzmán-Cornejo C, et al. The soft ticks (Parasitiformes: Ixodida: Argasidae) of Mexico: species, hosts, and geographical distribution. Zootaxa. 2019
México	Quintana Roo	ND	19.1817	-88.4791		Ornithodoros talaje	ND	ND		Guzmán-Cornejo C, et al. The soft ticks (Parasitiformes: Ixodida: Argasidae) of Mexico: species, hosts, and geographical distribution. Zootaxa. 2019
México	Sinaloa	Mazatlán	23.2494	-106.411		Ornithodoros talaje	ND	ND		Guzmán-Cornejo C, et al. The soft ticks (Parasitiformes: Ixodida: Argasidae) of Mexico: species, hosts, and geographical distribution. Zootaxa. 2019
México	Sinaloa	Chinobampo	26.3878	-108.368		Ornithodoros talaje	ND	ND		Guzmán-Cornejo C, et al. The soft ticks (Parasitiformes: Ixodida: Argasidae) of Mexico: species, hosts, and geographical distribution. Zootaxa. 2019
México	Sonora	ND	29.2944	-110.324		Ornithodoros talaje	ND	ND		Guzmán-Cornejo C, et al. The soft ticks (Parasitiformes: Ixodida: Argasidae) of Mexico: species, hosts, and geographical distribution. Zootaxa. 2019
México	Tabasco	ND	17.8409	-92.6189		Ornithodoros talaje	ND	ND		Guzmán-Cornejo C, et al. The soft ticks (Parasitiformes: Ixodida: Argasidae) of Mexico: species, hosts, and geographical distribution. Zootaxa. 2019
México	Tamaulipas	ND	24.2669	-98.8363		Ornithodoros talaje	ND	ND		Guzmán-Cornejo C, et al. The soft ticks (Parasitiformes: Ixodida: Argasidae) of Mexico: species, hosts, and geographical distribution. Zootaxa. 2019
México	Veracruz	Catemaco	18.4213	-95.113		Ornithodoros talaje	ND	ND		Guzmán-Cornejo C, et al. The soft ticks (Parasitiformes: Ixodida: Argasidae) of Mexico: species, hosts, and geographical distribution. Zootaxa. 2019
México	Veracruz	Los Tuxtlas	18.4706	-95.2087		Ornithodoros talaje	ND	ND		Guzmán-Cornejo C, et al. The soft ticks (Parasitiformes: Ixodida: Argasidae) of Mexico: species, hosts, and geographical distribution. Zootaxa. 2019
México	Yucatán	Chichén Itzá	20.6831	-88.5686		Ornithodoros talaje	ND	ND		Guzmán-Cornejo C, et al. The soft ticks (Parasitiformes: Ixodida: Argasidae) of Mexico: species, hosts, and geographical distribution. Zootaxa. 2019
México	Yucatán	Isla Pérez	22.3944	-89.7		Ornithodoros talaje	ND	ND		Guzmán-Cornejo C, et al. The soft ticks (Parasitiformes: Ixodida: Argasidae) of Mexico: species, hosts, and geographical distribution. Zootaxa. 2019
México	Yucatán	Abalá	20.6469	-89.6806		Ornithodoros talaje	ND	ND		Guzmán-Cornejo C, et al. The soft ticks (Parasitiformes: Ixodida: Argasidae) of Mexico: species, hosts, and geographical distribution. Zootaxa. 2019
México	Aguascalientes	Calvillo	21.8468	-102.719		Ornithodoros turicata	ND	ND		Guzmán-Cornejo C, et al. The soft ticks (Parasitiformes: Ixodida: Argasidae) of Mexico: species, hosts, and geographical distribution. Zootaxa. 2019
México	Aguascalientes	Jesús María	21.9611	-102.343		Ornithodoros turicata	ND	ND		Guzmán-Cornejo C, et al. The soft ticks (Parasitiformes: Ixodida: Argasidae) of Mexico: species, hosts, and geographical distribution. Zootaxa. 2019
México	México	San Juan de Aragón	19.4667	-99.0833		Ornithodoros turicata	ND	ND		Guzmán-Cornejo C, et al. The soft ticks (Parasitiformes: Ixodida: Argasidae) of Mexico: species, hosts, and geographical distribution. Zootaxa. 2019
México	Coahuila de Zaragoza	Comarca Lagunera	25.5396	-103.395		Ornithodoros turicata	ND	ND		Guzmán-Cornejo C, et al. The soft ticks (Parasitiformes: Ixodida: Argasidae) of Mexico: species, hosts, and geographical distribution. Zootaxa. 2019
México	Coahuila de Zaragoza	Ramos Arizpe	25.5411	-100.948		Ornithodoros turicata	ND	ND		Guzmán-Cornejo C, et al. The soft ticks (Parasitiformes: Ixodida: Argasidae) of Mexico: species, hosts, and geographical distribution. Zootaxa. 2019
México	Coahuila de Zaragoza	Carnero	24.8	-101.233		Ornithodoros turicata	ND	ND		Guzmán-Cornejo C, et al. The soft ticks (Parasitiformes: Ixodida: Argasidae) of Mexico: species, hosts, and geographical distribution. Zootaxa. 2019
México	Coahuila de Zaragoza	San Pedro	25.7572	-102.984		Ornithodoros turicata	ND	ND		Guzmán-Cornejo C, et al. The soft ticks (Parasitiformes: Ixodida: Argasidae) of Mexico: species, hosts, and geographical distribution. Zootaxa. 2019
México	Coahuila de Zaragoza	Agua Nueva	25.1931	-101.093		Ornithodoros turicata	ND	ND		Guzmán-Cornejo C, et al. The soft ticks (Parasitiformes: Ixodida: Argasidae) of Mexico: species, hosts, and geographical distribution. Zootaxa. 2019
México	Durango	Comarca Lagunera	25.5838	-103.485		Ornithodoros turicata	ND	ND		Guzmán-Cornejo C, et al. The soft ticks (Parasitiformes: Ixodida: Argasidae) of Mexico: species, hosts, and geographical distribution. Zootaxa. 2019
México	México	ND	ND	ND		Ornithodoros turicata	ND	ND		Guzmán-Cornejo C, et al. The soft ticks (Parasitiformes: Ixodida: Argasidae) of Mexico: species, hosts, and geographical distribution. Zootaxa. 2019; Mazzotti, L. (1947) La distribución del Ornithodoros turicata en la República Mexicana y su relación con la fiebre recurrente. Salubridad y Asistencia, 7, 277–84.
México	Guanajuato	Valle de Santiago	20.3928	-101.191		Ornithodoros turicata	ND	ND		Guzmán-Cornejo C, et al. The soft ticks (Parasitiformes: Ixodida: Argasidae) of Mexico: species, hosts, and geographical distribution. Zootaxa. 2019
México	Guanajuato	San Francisco del Rincón	21.0171	-101.849		Ornithodoros turicata	ND	ND		Guzmán-Cornejo C, et al. The soft ticks (Parasitiformes: Ixodida: Argasidae) of Mexico: species, hosts, and geographical distribution. Zootaxa. 2019
México	Guerrero	Arcelia	18.3185	-100.281		Ornithodoros turicata	ND	ND		Guzmán-Cornejo C, et al. The soft ticks (Parasitiformes: Ixodida: Argasidae) of Mexico: species, hosts, and geographical distribution. Zootaxa. 2019
México	Hidalgo	ND	20.0915	-98.7624		Ornithodoros turicata	ND	ND		Guzmán-Cornejo C, et al. The soft ticks (Parasitiformes: Ixodida: Argasidae) of Mexico: species, hosts, and geographical distribution. Zootaxa. 2019
México	Jalisco	Zapotitlán de Vadillo	19.5482	-103.812		Ornithodoros turicata	ND	ND		Guzmán-Cornejo C, et al. The soft ticks (Parasitiformes: Ixodida: Argasidae) of Mexico: species, hosts, and geographical distribution. Zootaxa. 2019
México	Jalisco	Altos de Jalisco	20.609	-103.184		Ornithodoros turicata	ND	ND		Guzmán-Cornejo C, et al. The soft ticks (Parasitiformes: Ixodida: Argasidae) of Mexico: species, hosts, and geographical distribution. Zootaxa. 2019
México	Jalisco	Jalostotitlán	21.1674	-102.464		Ornithodoros turicata	ND	ND		Guzmán-Cornejo C, et al. The soft ticks (Parasitiformes: Ixodida: Argasidae) of Mexico: species, hosts, and geographical distribution. Zootaxa. 2019
México	Michoacán	Turicato	19.054	-101.419		Ornithodoros turicata	ND	ND		Guzmán-Cornejo C, et al. The soft ticks (Parasitiformes: Ixodida: Argasidae) of Mexico: species, hosts, and geographical distribution. Zootaxa. 2019
México	Michoacán	Carácuaro	19.0197	-101.125		Ornithodoros turicata	ND	ND		Guzmán-Cornejo C, et al. The soft ticks (Parasitiformes: Ixodida: Argasidae) of Mexico: species, hosts, and geographical distribution. Zootaxa. 2019; Mazzotti, L. (1947) La distribución del Ornithodoros turicata en la República Mexicana y su relación con la fiebre recurrente. Salubridad y Asistencia, 7, 277–84.
México	Michoacán	Chucándiro	19.9001	-101.334		Ornithodoros turicata	ND	ND		Guzmán-Cornejo C, et al. The soft ticks (Parasitiformes: Ixodida: Argasidae) of Mexico: species, hosts, and geographical distribution. Zootaxa. 2019
México	Morelos	Yautepec	18.8819	-99.0671		Ornithodoros turicata	ND	ND		Guzmán-Cornejo C, et al. The soft ticks (Parasitiformes: Ixodida: Argasidae) of Mexico: species, hosts, and geographical distribution. Zootaxa. 2019
México	Nuevo León	ND	25.5875	-99.9951		Ornithodoros turicata	ND	ND		Guzmán-Cornejo C, et al. The soft ticks (Parasitiformes: Ixodida: Argasidae) of Mexico: species, hosts, and geographical distribution. Zootaxa. 2019
México	Puebla	Huaquechula	18.7712	-98.5446		Ornithodoros turicata	ND	ND		Guzmán-Cornejo C, et al. The soft ticks (Parasitiformes: Ixodida: Argasidae) of Mexico: species, hosts, and geographical distribution. Zootaxa. 2019
México	Puebla	Atexcal	18.4016	-97.7341		Ornithodoros turicata	ND	ND		Guzmán-Cornejo C, et al. The soft ticks (Parasitiformes: Ixodida: Argasidae) of Mexico: species, hosts, and geographical distribution. Zootaxa. 2019
México	Querétaro	San Clemente	20.5122	-100.085		Ornithodoros turicata	ND	ND		Guzmán-Cornejo C, et al. The soft ticks (Parasitiformes: Ixodida: Argasidae) of Mexico: species, hosts, and geographical distribution. Zootaxa. 2019
México	Querétaro	Santiago de Querétaro	20.5888	-100.39		Ornithodoros turicata	ND	ND		Guzmán-Cornejo C, et al. The soft ticks (Parasitiformes: Ixodida: Argasidae) of Mexico: species, hosts, and geographical distribution. Zootaxa. 2019
México	Querétaro	San Juan del Río	20.3951	-99.9856		Ornithodoros turicata	ND	ND		Guzmán-Cornejo C, et al. The soft ticks (Parasitiformes: Ixodida: Argasidae) of Mexico: species, hosts, and geographical distribution. Zootaxa. 2019
México	San Luis Potosí	Santa María del Río	21.8031	-100.734		Ornithodoros turicata	ND	ND		Guzmán-Cornejo C, et al. The soft ticks (Parasitiformes: Ixodida: Argasidae) of Mexico: species, hosts, and geographical distribution. Zootaxa. 2019
México	Sinaloa	Mazatlán	23.2494	-106.411		Ornithodoros turicata	ND	ND		Guzmán-Cornejo C, et al. The soft ticks (Parasitiformes: Ixodida: Argasidae) of Mexico: species, hosts, and geographical distribution. Zootaxa. 2019
México	Tabasco	El Parnaso	18.0056	-93.4694		Ornithodoros turicata	ND	ND		Guzmán-Cornejo C, et al. The soft ticks (Parasitiformes: Ixodida: Argasidae) of Mexico: species, hosts, and geographical distribution. Zootaxa. 2019; Mazzotti, L. (1947) La distribución del Ornithodoros turicata en la República Mexicana y su relación con la fiebre recurrente. Salubridad y Asistencia, 7, 277–84.
México	Tabasco	La Palma	17.9808	-92.8089		Ornithodoros turicata	ND	ND		Guzmán-Cornejo C, et al. The soft ticks (Parasitiformes: Ixodida: Argasidae) of Mexico: species, hosts, and geographical distribution. Zootaxa. 2019; Mazzotti, L. (1947) La distribución del Ornithodoros turicata en la República Mexicana y su relación con la fiebre recurrente. Salubridad y Asistencia, 7, 277–84.
México	Sinaloa	Las Higueras De Los Natoches	25.9569	-108.973		Ornithodoros turicata	ND	ND		Guzmán-Cornejo C, et al. The soft ticks (Parasitiformes: Ixodida: Argasidae) of Mexico: species, hosts, and geographical distribution. Zootaxa. 2019; Mazzotti, L. (1947) La distribución del Ornithodoros turicata en la República Mexicana y su relación con la fiebre recurrente. Salubridad y Asistencia, 7, 277–84.
México	Sinaloa	Ocolome	26.45	-108.607		Ornithodoros turicata	ND	ND		Guzmán-Cornejo C, et al. The soft ticks (Parasitiformes: Ixodida: Argasidae) of Mexico: species, hosts, and geographical distribution. Zootaxa. 2019
México	Sinaloa	Las Cañas	26.4828	-108.59		Ornithodoros turicata	ND	ND		Guzmán-Cornejo C, et al. The soft ticks (Parasitiformes: Ixodida: Argasidae) of Mexico: species, hosts, and geographical distribution. Zootaxa. 2019
México	Zacatecas	Espíritu Santo	22.6022	-101.441		Ornithodoros turicata	ND	ND		Guzmán-Cornejo C, et al. The soft ticks (Parasitiformes: Ixodida: Argasidae) of Mexico: species, hosts, and geographical distribution. Zootaxa. 2019
México	México	ND	23.6345	-102.553		Rhipicephalus microplus	84	F (84)	Borrelia theileri	Pathobiology of Borrelia theileri in the tropical cattle tick, Boophilus microplus, Smith, J Invert Pathol 1978
México	Veracruz	Sontecomapan	18.503279	-95.035773					Borrelia sp. in Choeroniscus godmani	Colunga-Salas P, et al. Borrelia in neotropical bats: Detection of two new phylogenetic lineages. Ticks Tick Borne Dis. 2021
México	Veracruz	Laguna Escondida, San Andrés Tuxtla	18.592404	-95.088968					Borrelia sp. in Saccopteryx bilineata	Colunga-Salas P, et al. Borrelia in neotropical bats: Detection of two new phylogenetic lineages. Ticks Tick Borne Dis. 2021
Guatemala	El Progreso	Guastatoya	14.8619	-90.061		Ornithodoros talaje	2	F(1), M(1)		Guérin-Meneville 1849 Argas talaje (=Ornithodoros talaje)
Panamá	Colón	Colón	9.35796	-79.8995	X				Borrelia venezuelensis	DARLING, S. T. (1909). THE RELAPSING FEVER OF PANAMA. Archives of Internal Medicine, IV(2), 150.
Panamá	Colón	Cristobal	9.34996	-79.9013	X				Borrelia venezuelensis	DARLING, S. T. (1909). THE RELAPSING FEVER OF PANAMA. Archives of Internal Medicine, IV(2), 150.
Panamá	Colón	Gatún	9.27083	-79.9163	X				Borrelia venezuelensis	DARLING, S. T. (1909). THE RELAPSING FEVER OF PANAMA. Archives of Internal Medicine, IV(2), 150.
Panamá	Los Santos	Corozal	7.72809	-80.5493	X				Borrelia venezuelensis	DARLING, S. T. (1909). THE RELAPSING FEVER OF PANAMA. Archives of Internal Medicine, IV(2), 150.
Panamá	Panamá Oeste	Arraiján	8.95187	-79.6601	X	Ornithodoros rudis	325	L (75), A and N (250)	Borrelia venezuelensis	Relapsing Fever in Panama, The Human Tick, Ornithodoros Talaje, Demonstrated to Be the Transmitting Agent of Relapsing Fever in Panama by Human Experimentation, Bates 1921; The Relapsing Fever Spirochete of Panama, Evidence to Show That It is a Distinct Species, John 1922; Espiroquetas de la fiebre recurrente, estado actual de borrelia venezuelensis y borrelia neotropicalis, Davis G 1955; THE RAT…
Panamá	Panamá Oeste	La Chorrera	8.88028	-79.7833		Ornithodoros rudis	ND	A	Borrelia venezuelensis	THE RAT AS A DISSEMINATOR OF THE RELAPSING FEVER OF PANAMA, Darling 1922; Experimental Transmission to Man of a Relapsing Fever Spirochete in a Wild Monkey of Panama—Leontocebus Geoffroyi (Pucheran), AJTMH 1931; Espiroquetas de la fiebre recurrente, estado actual de borrelia venezuelensis y borrelia neotropicalis, Davis G 1955;
Panamá	Darién	Boca de Cupe	8.03003	-77.5898		Ornithodoros rudis	ND	ND	Borrelia venezuelensis	Experimental Transmission to Man of a Relapsing Fever Spirochete in a Wild Monkey of Panama—Leontocebus Geoffroyi (Pucheran), AJTMH 1931; Espiroquetas de la fiebre recurrente, estado actual de borrelia venezuelensis y borrelia neotropicalis, Davis G 1955;
Panamá	Panamá	Pacora	9.07937	-79.29		Ornithodoros rudis	ND	L	Borrelia venezuelensis	Notes on Relapsing Fever in Panama with Special Reference to Animal Hosts, Dunn, 1933 AJTMH; Espiroquetas de la fiebre recurrente, estado actual de borrelia venezuelensis y borrelia neotropicalis, Davis G 1955;
Panamá	Herrera	Potuga	8.06667	-80.6167		Ornithodoros rudis	ND	L	Borrelia venezuelensis	Notes on Relapsing Fever in Panama with Special Reference to Animal Hosts, Dunn, 1933 AJTMH; Espiroquetas de la fiebre recurrente, estado actual de borrelia venezuelensis y borrelia neotropicalis, Davis G 1955;
Panamá	Panamá	Chilibrillo	9.15093	-79.621		Ornithodoros rudis	ND	L	Borrelia venezuelensis	Notes on Relapsing Fever in Panama with Special Reference to Animal Hosts, Dunn, 1933 AJTMH; Espiroquetas de la fiebre recurrente, estado actual de borrelia venezuelensis y borrelia neotropicalis, Davis G 1955;
Panamá	Panamá	Ancón	8.96015	-79.5514		Ornithodoros rudis	ND	L	Borrelia venezuelensis	Notes on Relapsing Fever in Panama with Special Reference to Animal Hosts, Dunn, 1933 AJTMH; Espiroquetas de la fiebre recurrente, estado actual de borrelia venezuelensis y borrelia neotropicalis, Davis G 1955;
Panamá	Coclé	Antón	8.39733	-80.2606					Borrelia venezuelensis	Notes on Relapsing Fever in Panama with Special Reference to Animal Hosts, Dunn, 1933 AJTMH; Espiroquetas de la fiebre recurrente, estado actual de borrelia venezuelensis y borrelia neotropicalis, Davis G 1955;
Panamá	Panamá Oeste	Santa Rosa	8.87306	-80.1014					Borrelia venezuelensis	Notes on Relapsing Fever in Panama with Special Reference to Animal Hosts, Dunn, 1933 AJTMH; Espiroquetas de la fiebre recurrente, estado actual de borrelia venezuelensis y borrelia neotropicalis, Davis G 1955;
Panamá	Panamá	Ciudad de Panamá	9.06616	-79.6456		Ornithodoros puertoricensis	28	L(14), F 11), M(3)		Ticks species (Ixodida) in the Summit Municipal Park and adjacent areas, Panama City, Panama, Bermúdez 2010.
Panamá	Colón	Charco La Piedra	9.52072	-79.328		Ornithodoros puertoricensis	42	N (23), F(11), M(8)		New records of Ornithodoros puertoricensis Fox 1947 (Ixodida- Argasidae) parasitizing humans in rural and urban dwellings, Panama, Bermúdez 2017.
Panamá	Panamá	Ancón	8.95598	-79.5534		Ornithodoros puertoricensis				New records of Ornithodoros puertoricensis Fox 1947 (Ixodida- Argasidae) parasitizing humans in rural and urban dwellings, Panama, Bermúdez 2017.
Panamá	Colón	Espinar	9.3078	-79.8743		Ornithodoros puertoricensis	ND	ND		New records of Ornithodoros puertoricensis Fox 1947 (Ixodida- Argasidae) parasitizing humans in rural and urban dwellings, Panama, Bermúdez 2017.
Panamá	Chiriquí	David	8.39686	-82.4367		Ornithodoros puertoricensis	2	L (2)		Bermúdez SE, Miranda RJ, Kadoch SN. Reporte de larvas de Ornithodoros puertoricensis fox 1947 (Ixodida: Argasidae) parasitando a Rhinella marina (L. 1758) (Anura: Bufonidae) en David, Chiriquí, Panamá. Puente Biol. (2013). 5:81–5.
Panamá	Panamá	Ancón	9.06522	-79.6453		Ornithodoros puertoricensis	ND	L, A and N	Borrelia puertoricensis sp. nov.	Isolation and genetic characterization of a relapsing fever spirochete isolated from Ornithodoros puertoricensis collected in central Panama, 2021 https://doi.org/10.1371/journal.pntd.0009642
Colombia	Boyacá	Muzo	5.52972	-74.1044	X	Ornithodoros rudis	24	ND	Borrelia venezuelensis	Franco Franco, Roberto (1907). Informe presentado al sindicato de Muzo por la misión encargada de estudiar la epidemia de fiebre observada en la mina en los meses de marzo y abril de 1907. Revista Médica de Bogotá, 28 (3) ;1911 Franco, R.; Toro, G.; Martinez, J. Fiebre amarilla y fiebre espiroquetal. Sesiones Científicas del Centenario. Acad. Nac. Med. Bogota 1911, 1, 169–227; 1927, Studies on th…
Colombia	Atlántico	Barranquilla	10.9639	-74.7964		Ornithodoros talaje? (Ornithodoros puertoricensis?)	28	L(4), ND(24)		1927, Notes on Two Species of South American Ticks, Ornithodoros talaje Guerin-Mene., and Ornithodoros venezuelensis Brumpt
Colombia	Atlántico	Soledad	10.9163	-74.7985		Ornithodoros talaje? (Ornithodoros puertoricensis?)	ND	ND		1927, Notes on Two Species of South American Ticks, Ornithodoros talaje Guerin-Mene., and Ornithodoros venezuelensis Brumpt
Colombia	Santander	Bucaramanga	7.11861	-73.1161	X	Ornithodoros rudis	233	ND	Borrelia venezuelensis	1927, Studies on the South American Tick, Ornithodoros venezuelensis Brumpt, in Colombia. Its Prevalence, Distribution, and Importance as an Intermediate Host of Relapsing Fever; 1940 Las garrapatas de la republica de colombia, Osorno-Mesa; Espiroquetas de la fiebre recurrente, estado actual de borrelia venezuelensis y borrelia neotropicalis, Davis G 1955
Colombia	Nariño	Tumaco	1.80667	-78.7647		Ornithodoros rudis	268	ND	Borrelia venezuelensis	1927, Studies on the South American Tick, Ornithodoros venezuelensis Brumpt, in Colombia. Its Prevalence, Distribution, and Importance as an Intermediate Host of Relapsing Fever; 1940 Las garrapatas de la republica de colombia, Osorno-Mesa; Espiroquetas de la fiebre recurrente, estado actual de borrelia venezuelensis y borrelia neotropicalis, Davis G 1955
Colombia	Valle Del Cauca	Buenaventura	3.87722	-77.0267	X	Ornithodoros rudis	263	ND	Borrelia venezuelensis	1927, Studies on the South American Tick, Ornithodoros venezuelensis Brumpt, in Colombia. Its Prevalence, Distribution, and Importance as an Intermediate Host of Relapsing Fever; 1940 Las garrapatas de la republica de colombia, Osorno-Mesa; Espiroquetas de la fiebre recurrente, estado actual de borrelia venezuelensis y borrelia neotropicalis, Davis G 1955. Vargas, Pedro. El pían en la geopatologí…
Colombia	Atlántico	Barranquilla	10.9639	-74.7964		Ornithodoros rudis	1168	ND	Borrelia venezuelensis	1927, Studies on the South American Tick, Ornithodoros venezuelensis Brumpt, in Colombia. Its Prevalence, Distribution, and Importance as an Intermediate Host of Relapsing Fever; 1940 Las garrapatas de la republica de colombia, Osorno-Mesa; Espiroquetas de la fiebre recurrente, estado actual de borrelia venezuelensis y borrelia neotropicalis, Davis G 1955
Colombia	Chocó	Quibdó	5.69228	-76.6582		Ornithodoros rudis	638	ND	Borrelia venezuelensis	1927, Studies on the South American Tick, Ornithodoros venezuelensis Brumpt, in Colombia. Its Prevalence, Distribution, and Importance as an Intermediate Host of Relapsing Fever; 1940 Las garrapatas de la republica de colombia, Osorno-Mesa; Espiroquetas de la fiebre recurrente, estado actual de borrelia venezuelensis y borrelia neotropicalis, Davis G 1955
Colombia	Chocó	Lloró	5.49833	-76.5414		Ornithodoros rudis	90	ND	Borrelia venezuelensis	1927, Studies on the South American Tick, Ornithodoros venezuelensis Brumpt, in Colombia. Its Prevalence, Distribution, and Importance as an Intermediate Host of Relapsing Fever; 1940 Las garrapatas de la republica de colombia, Osorno-Mesa; Espiroquetas de la fiebre recurrente, estado actual de borrelia venezuelensis y borrelia neotropicalis, Davis G 1955
Colombia	Chocó	Itsmina	5.16333	-76.6867		Ornithodoros rudis	850	ND	Borrelia venezuelensis	1927, Studies on the South American Tick, Ornithodoros venezuelensis Brumpt, in Colombia. Its Prevalence, Distribution, and Importance as an Intermediate Host of Relapsing Fever; 1940 Las garrapatas de la republica de colombia, Osorno-Mesa; Espiroquetas de la fiebre recurrente, estado actual de borrelia venezuelensis y borrelia neotropicalis, Davis G 1955
Colombia	Santander	San Juan de Girón	7.07306	-73.1681		Ornithodoros rudis	10	ND		1927, Studies on the South American Tick, Ornithodoros venezuelensis Brumpt, in Colombia. Its Prevalence, Distribution, and Importance as an Intermediate Host of Relapsing Fever; 1940 Las garrapatas de la republica de colombia, Osorno-Mesa; Espiroquetas de la fiebre recurrente, estado actual de borrelia venezuelensis y borrelia neotropicalis, Davis G 1955
Colombia	Antioquia	Ebéjico	6.32639	-75.7661		Ornithodoros rudis	109	ND		1927, Studies on the South American Tick, Ornithodoros venezuelensis Brumpt, in Colombia. Its Prevalence, Distribution, and Importance as an Intermediate Host of Relapsing Fever; 1940 Las garrapatas de la republica de colombia, Osorno-Mesa; Espiroquetas de la fiebre recurrente, estado actual de borrelia venezuelensis y borrelia neotropicalis, Davis G 1955
Colombia	Nariño	Barbacoas	1.67167	-78.1378		Ornithodoros rudis	648	ND		1927, Studies on the South American Tick, Ornithodoros venezuelensis Brumpt, in Colombia. Its Prevalence, Distribution, and Importance as an Intermediate Host of Relapsing Fever; 1940 Las garrapatas de la republica de colombia, Osorno-Mesa; Espiroquetas de la fiebre recurrente, estado actual de borrelia venezuelensis y borrelia neotropicalis, Davis G 1955
Colombia	Valle Del Cauca	Palmira	3.53472	-76.2956		Ornithodoros rudis	51	ND		1927, Studies on the South American Tick, Ornithodoros venezuelensis Brumpt, in Colombia. Its Prevalence, Distribution, and Importance as an Intermediate Host of Relapsing Fever; Espiroquetas de la fiebre recurrente, estado actual de borrelia venezuelensis y borrelia neotropicalis, Davis G 1955
Colombia	Tolima	Ibagué	4.43778	-75.2006		Ornithodoros rudis	19	ND		1927, Studies on the South American Tick, Ornithodoros venezuelensis Brumpt, in Colombia. Its Prevalence, Distribution, and Importance as an Intermediate Host of Relapsing Fever; 1940 Las garrapatas de la republica de colombia, Osorno-Mesa; Espiroquetas de la fiebre recurrente, estado actual de borrelia venezuelensis y borrelia neotropicalis, Davis G 1955
Colombia	Valle Del Cauca	El Carmen	3.55186	-76.6522		Ornithodoros rudis	280	ND		1927, Studies on the South American Tick, Ornithodoros venezuelensis Brumpt, in Colombia. Its Prevalence, Distribution, and Importance as an Intermediate Host of Relapsing Fever; Espiroquetas de la fiebre recurrente, estado actual de borrelia venezuelensis y borrelia neotropicalis, Davis G 1955
Colombia	Cundinamarca	Girardot	4.30361	-74.8039		Ornithodoros rudis	31	ND		1927, Studies on the South American Tick, Ornithodoros venezuelensis Brumpt, in Colombia. Its Prevalence, Distribution, and Importance as an Intermediate Host of Relapsing Fever; Espiroquetas de la fiebre recurrente, estado actual de borrelia venezuelensis y borrelia neotropicalis, Davis G 1955
Colombia	Atlántico	Soledad	10.9163	-74.7985		Ornithodoros rudis	4	ND		1927, Studies on the South American Tick, Ornithodoros venezuelensis Brumpt, in Colombia. Its Prevalence, Distribution, and Importance as an Intermediate Host of Relapsing Fever; 1940 Las garrapatas de la republica de colombia, Osorno-Mesa; Espiroquetas de la fiebre recurrente, estado actual de borrelia venezuelensis y borrelia neotropicalis, Davis G 1955
Colombia	Chocó	Yuto, El Atrato	5.53222	-76.6364		Ornithodoros rudis	56	ND		1927, Studies on the South American Tick, Ornithodoros venezuelensis Brumpt, in Colombia. Its Prevalence, Distribution, and Importance as an Intermediate Host of Relapsing Fever; Espiroquetas de la fiebre recurrente, estado actual de borrelia venezuelensis y borrelia neotropicalis, Davis G 1955
Colombia	Chocó	La Vuelta	5.46048	-76.5453		Ornithodoros rudis	35	ND		1927, Studies on the South American Tick, Ornithodoros venezuelensis Brumpt, in Colombia. Its Prevalence, Distribution, and Importance as an Intermediate Host of Relapsing Fever; Espiroquetas de la fiebre recurrente, estado actual de borrelia venezuelensis y borrelia neotropicalis, Davis G 1955
Colombia	Cundinamarca	Medina	4.50917	-73.3494		Ornithodoros rudis	27	ND		1927, Studies on the South American Tick, Ornithodoros venezuelensis Brumpt, in Colombia. Its Prevalence, Distribution, and Importance as an Intermediate Host of Relapsing Fever; 1940 Las garrapatas de la republica de colombia, Osorno-Mesa; Espiroquetas de la fiebre recurrente, estado actual de borrelia venezuelensis y borrelia neotropicalis, Davis G 1955
Colombia	Atlántico	Puerto Colombia	10.9922	-74.9528		Ornithodoros rudis	76	ND		1927, Studies on the South American Tick, Ornithodoros venezuelensis Brumpt, in Colombia. Its Prevalence, Distribution, and Importance as an Intermediate Host of Relapsing Fever; 1940 Las garrapatas de la republica de colombia, Osorno-Mesa; Espiroquetas de la fiebre recurrente, estado actual de borrelia venezuelensis y borrelia neotropicalis, Davis G 1955
Colombia	Chocó	Andagoya	5.09278	-76.6953	X	Ornithodoros rudis	ND	ND	Borrelia venezuelensis	1927, Colombian relapsing fever simulating acute appendicitis, Pampana EJ; 1928, Notes on colombian relapsing fever, Pampana EJ; Espiroquetas de la fiebre recurrente, estado actual de borrelia venezuelensis y borrelia neotropicalis, Davis G 1955
Colombia	Risaralda	Pereira	4.81428	-75.6946	X	Ornithodoros rudis	ND	ND	Borrelia venezuelensis	1940 La fiebre recurrente, Tesis Angel Maria Romero Garcia; 1940 Las garrapatas de la republica de colombia, Osorno-Mesa
Colombia	Cundinamarca	Provincia Alto Magdalena	4.305	-74.8017	X				Borrelia venezuelensis	1940 La fiebre recurrente, Tesis Angel Maria Romero Garcia
Colombia	Cundinamarca	Provincia Bajo Magdalena	5.06944	-74.5981	X				Borrelia venezuelensis	1940 La fiebre recurrente, Tesis Angel Maria Romero Garcia
Colombia	Caldas	Manizales	5.06904	-75.5143	X				Borrelia venezuelensis	Robledo, Emilio (1907). Fiebre recurrente en Manizales. Boletín de medicina, Organo de la sociedad Médica de Manizales, 1(7), agosto:113-118.
Colombia	Cauca	Patía	2.11417	-76.9831	X	Ornithodoros rudis	ND	ND	Borrelia venezuelensis	1940 La fiebre recurrente, Tesis Angel Maria Romero Garcia; 1940 Las garrapatas de la republica de colombia, Osorno-Mesa
Colombia	Caldas	La Dorada	5.45384	-74.6647	X	Ornithodoros rudis	ND	ND	Borrelia venezuelensis	1940 La fiebre recurrente, Tesis Angel Maria Romero Garcia; Espiroquetas de la fiebre recurrente, estado actual de borrelia venezuelensis y borrelia neotropicalis, Davis G 1955
Colombia	Tolima	Honda	5.20694	-74.7367	X	Ornithodoros rudis	ND	ND	Borrelia venezuelensis	1940 La fiebre recurrente, Tesis Angel Maria Romero Garcia; 1940 Las garrapatas de la republica de colombia, Osorno-Mesa; Espiroquetas de la fiebre recurrente, estado actual de borrelia venezuelensis y borrelia neotropicalis, Davis G 1955
Colombia	Tolima	Purificación	3.85667	-74.9325	X				Borrelia venezuelensis	1940 La fiebre recurrente, Tesis Angel Maria Romero Garcia
Colombia	Caldas	Chinchiná	4.98298	-75.605		Ornithodoros rudis	ND	ND		1940 La fiebre recurrente, Tesis Angel Maria Romero Garcia; Espiroquetas de la fiebre recurrente, estado actual de borrelia venezuelensis y borrelia neotropicalis, Davis G 1955
Colombia	Risaralda	Marsella	4.93667	-75.7392	X				Borrelia venezuelensis	1940 La fiebre recurrente, Tesis Angel Maria Romero Garcia
Colombia	Cauca	Yeguas	2.25	-76.8833	X				Borrelia venezuelensis	1940 La fiebre recurrente, Tesis Angel Maria Romero Garcia; Espiroquetas de la fiebre recurrente, estado actual de borrelia venezuelensis y borrelia neotropicalis, Davis G 1955
Colombia	Tolima	Ambalema	4.78167	-74.7639	X	Ornithodoros rudis	ND	ND	Borrelia venezuelensis	1940 La fiebre recurrente, Tesis Angel Maria Romero Garcia; Espiroquetas de la fiebre recurrente, estado actual de borrelia venezuelensis y borrelia neotropicalis, Davis G 1955
Colombia	Tolima	Armero	5.03056	-74.8844	X	Ornithodoros rudis	ND	ND	Borrelia venezuelensis	1940 La fiebre recurrente, Tesis Angel Maria Romero Garcia; 1940 Las garrapatas de la republica de colombia, Osorno-Mesa; Espiroquetas de la fiebre recurrente, estado actual de borrelia venezuelensis y borrelia neotropicalis, Davis G 1955
Colombia	Antioquia	Santa Fé de Antioquia	6.55639	-75.8275		Ornithodoros rudis	ND	ND		1940 Las garrapatas de la republica de colombia, Osorno-Mesa
Colombia	Antioquia	Barbosa	6.4375	-75.3306		Ornithodoros rudis	ND	ND		1940 Las garrapatas de la republica de colombia, Osorno-Mesa
Colombia	Antioquia	Caracolí	6.40722	-74.7567		Ornithodoros rudis	ND	ND		1940 Las garrapatas de la republica de colombia, Osorno-Mesa
Colombia	Antioquia	Medellín	6.24475	-75.5748		Ornithodoros rudis	ND	ND		1940 Las garrapatas de la republica de colombia, Osorno-Mesa
Colombia	Antioquia	Puerto Berrio	6.49056	-74.4047		Ornithodoros rudis	ND	ND		1940 Las garrapatas de la republica de colombia, Osorno-Mesa
Colombia	Antioquia	San Rafael	6.295	-75.0281		Ornithodoros rudis	ND	ND		1940 Las garrapatas de la republica de colombia, Osorno-Mesa
Colombia	Antioquia	Segovia	7.07806	-74.7017		Ornithodoros rudis	ND	ND		1940 Las garrapatas de la republica de colombia, Osorno-Mesa
Colombia	Antioquia	Yolombó	6.59778	-75.0122		Ornithodoros rudis	ND	ND		1940 Las garrapatas de la republica de colombia, Osorno-Mesa
Colombia	Boyacá	Pauna	5.65611	-73.9789		Ornithodoros rudis	ND	ND		1940 Las garrapatas de la republica de colombia, Osorno-Mesa
Colombia	Caldas	Filadelfia	5.29611	-75.5617		Ornithodoros rudis	ND	ND		1940 Las garrapatas de la republica de colombia, Osorno-Mesa
Colombia	Risaralda	La Virginia	4.89667	-75.8839		Ornithodoros rudis	ND	ND		1940 Las garrapatas de la republica de colombia, Osorno-Mesa
Colombia	Quindío	Quimbaya	4.62389	-75.7631		Ornithodoros rudis	ND	ND		1940 Las garrapatas de la republica de colombia, Osorno-Mesa
Colombia	Caldas	Riosucio	5.42083	-75.7028		Ornithodoros rudis	ND	ND		1940 Las garrapatas de la republica de colombia, Osorno-Mesa
Colombia	Caldas	Victoria	5.31639	-74.9125		Ornithodoros rudis	ND	ND		1940 Las garrapatas de la republica de colombia, Osorno-Mesa
Colombia	Cauca	Guapi	2.56972	-77.8861		Ornithodoros rudis	ND	ND		1940 Las garrapatas de la republica de colombia, Osorno-Mesa
Colombia	Cundinamarca	El Peñón	5.24889	-74.2908		Ornithodoros rudis	ND	ND		1940 Las garrapatas de la republica de colombia, Osorno-Mesa
Colombia	Cundinamarca	Fusagasugá	4.33722	-74.3644		Ornithodoros rudis	ND	ND		1940 Las garrapatas de la republica de colombia, Osorno-Mesa
Colombia	Cundinamarca	Guayabal de Síquima	4.87722	-74.4669		Ornithodoros rudis	ND	ND		1940 Las garrapatas de la republica de colombia, Osorno-Mesa
Colombia	Cundinamarca	Paime	5.37056	-74.1517		Ornithodoros rudis	ND	ND		1940 Las garrapatas de la republica de colombia, Osorno-Mesa
Colombia	Cundinamarca	Quipile	4.74333	-74.5333		Ornithodoros rudis	ND	ND		1940 Las garrapatas de la republica de colombia, Osorno-Mesa
Colombia	Cundinamarca	Sasaima	4.965	-74.4347	X	Ornithodoros rudis	ND	ND		1940 Las garrapatas de la republica de colombia, Osorno-Mesa; Tesis, Roca-García M. Contribución al estudio de la fiebre espiroquetal en Colombia, 1934
Colombia	Cundinamarca	Topaipí	5.33611	-74.3031		Ornithodoros rudis	ND	ND		1940 Las garrapatas de la republica de colombia, Osorno-Mesa
Colombia	Cundinamarca	Útica	5.18861	-74.4811		Ornithodoros rudis	ND	ND		1940 Las garrapatas de la republica de colombia, Osorno-Mesa; Tesis, Roca-García M. Contribución al estudio de la fiebre espiroquetal en Colombia, 1934
Colombia	Cundinamarca	Vergara	5.11778	-74.3461		Ornithodoros rudis	ND	ND		1940 Las garrapatas de la republica de colombia, Osorno-Mesa
Colombia	Cundinamarca	Villeta	5.01278	-74.4731	X	Ornithodoros rudis	ND	ND		1940 Las garrapatas de la republica de colombia, Osorno-Mesa; Tesis, Roca-García M. Contribución al estudio de la fiebre espiroquetal en Colombia, 1934
Colombia	Cundinamarca	Viotá	4.43806	-74.5239		Ornithodoros rudis	ND	ND		1940 Las garrapatas de la republica de colombia, Osorno-Mesa
Colombia	Cundinamarca	Yacopí	5.45972	-74.3383		Ornithodoros rudis	ND	ND		1940 Las garrapatas de la republica de colombia, Osorno-Mesa
Colombia	Cundinamarca	Ibama	5.66139	-73.9967		Ornithodoros rudis	ND	ND		1940 Las garrapatas de la republica de colombia, Osorno-Mesa
Colombia	Caquetá	Florencia	1.61417	-75.6117		Ornithodoros rudis	ND	ND		1940 Las garrapatas de la republica de colombia, Osorno-Mesa
Colombia	Huila	La Plata	2.39	-75.8919		Ornithodoros rudis	ND	ND		1940 Las garrapatas de la republica de colombia, Osorno-Mesa
Colombia	Meta	Restrepo	4.26167	-73.5642		Ornithodoros rudis	ND	ND		1940 Las garrapatas de la republica de colombia, Osorno-Mesa
Colombia	Meta	Villavicencio	4.1425	-73.6294		Ornithodoros rudis	ND	ND		1940 Las garrapatas de la republica de colombia, Osorno-Mesa
Colombia	Nariño	San José de Albán	1.47389	-77.0808		Ornithodoros rudis	ND	ND		1940 Las garrapatas de la republica de colombia, Osorno-Mesa
Colombia	Santander	Guadalupe	6.247	-73.418		Ornithodoros rudis	ND	ND		1940 Las garrapatas de la republica de colombia, Osorno-Mesa; Tesis, Roca-García M. Contribución al estudio de la fiebre espiroquetal en Colombia, 1934
Colombia	Santander	Güepsa	6.02444	-73.5725		Ornithodoros rudis	ND	ND		1940 Las garrapatas de la republica de colombia, Osorno-Mesa; Tesis, Roca-García M. Contribución al estudio de la fiebre espiroquetal en Colombia, 1934
Colombia	Santander	Oiba	6.26389	-73.2992		Ornithodoros rudis	ND	ND		1940 Las garrapatas de la republica de colombia, Osorno-Mesa
Colombia	Santander	Rionegro	7.26417	-73.1494		Ornithodoros rudis	ND	ND		1940 Las garrapatas de la republica de colombia, Osorno-Mesa
Colombia	Santander	San Benito	6.12667	-73.5089		Ornithodoros rudis	ND	ND		1940 Las garrapatas de la republica de colombia, Osorno-Mesa; Tesis, Roca-García M. Contribución al estudio de la fiebre espiroquetal en Colombia, 1934
Colombia	Santander	San Vicente de Chucurí	6.88194	-73.4119		Ornithodoros rudis	ND	ND		1940 Las garrapatas de la republica de colombia, Osorno-Mesa
Colombia	Santander	Suaita	6.10194	-73.4406		Ornithodoros rudis	ND	ND		1940 Las garrapatas de la republica de colombia, Osorno-Mesa; Tesis, Roca-García M. Contribución al estudio de la fiebre espiroquetal en Colombia, 1934
Colombia	Santander	San Jose de Suaita	6.15833	-73.4486		Ornithodoros rudis	ND	ND		1940 Las garrapatas de la republica de colombia, Osorno-Mesa; Tesis, Roca-García M. Contribución al estudio de la fiebre espiroquetal en Colombia, 1934
Colombia	Norte de Santander	Cúcuta	7.9075	-72.5047		Ornithodoros rudis	ND	ND		1940 Las garrapatas de la republica de colombia, Osorno-Mesa
Colombia	Tolima	Chaparral	3.72361	-75.4847		Ornithodoros rudis	ND	ND		1940 Las garrapatas de la republica de colombia, Osorno-Mesa
Colombia	Tolima	El Espinal	4.14861	-74.8819		Ornithodoros rudis	ND	ND		1940 Las garrapatas de la republica de colombia, Osorno-Mesa
Colombia	Tolima	Icononzo	4.17583	-74.5328		Ornithodoros rudis	ND	ND		1940 Las garrapatas de la republica de colombia, Osorno-Mesa
Colombia	Tolima	Mariquita	5.19833	-74.8936		Ornithodoros rudis	ND	ND		1940 Las garrapatas de la republica de colombia, Osorno-Mesa
Colombia	Valle Del Cauca	Cali	3.44	-76.5197		Ornithodoros rudis	ND	ND		1940 Las garrapatas de la republica de colombia, Osorno-Mesa
Colombia	Cundinamarca	Nocaima	5.07002	-74.3799	X	Ornithodoros rudis	ND	ND	Borrelia venezuelensis	Tesis, Roca-García M. Contribución al estudio de la fiebre espiroquetal en Colombia, 1934
Colombia	Cundinamarca	Bagazal	4.98349	-74.4858	X	Ornithodoros rudis	ND	ND	Borrelia venezuelensis	Tesis, Roca-García M. Contribución al estudio de la fiebre espiroquetal en Colombia, 1934
Colombia	Cundinamarca	San Javier	4.65422	-74.4631	X	Ornithodoros rudis	ND	ND	Borrelia venezuelensis	Tesis, Roca-García M. Contribución al estudio de la fiebre espiroquetal en Colombia, 1934
Colombia	Nariño	Imués	1.055	-77.4969		Ornithodoros furcosus	ND	F and N		1948, Presencia de Ornithodorus furcosus NEUMANN,en Imués, Nariño y Notas sobre el género Ornithodoros en Colombia, Renjifo-Salcedo
Colombia	Córdoba	San Carlos	8.79444	-75.6994		Ornithodoros talaje? (Ornithodoros puertoricensis?)	ND	ND		1980, Ornithodoros talaje en Córdoba, Antonio Betancourt E. Acovez-Cordoba, Boletin 002, Monteria, X-80
Colombia	Sucre	Sampués	9.18162	-75.3785		Ornithodoros puertoricensis	10	L		Canis familiaris, UN NUEVO HOSPEDERO DE Ornithodoros (A.) puertoricensis FOX, 1947 (ACARI: IXODIDA) EN COLOMBIA, Paternina, Acta biol. Colomb. 2009.
Colombia	Sucre	Sincelejo	9.25702	-75.4292		Ornithodoros puertoricensis	15	L		Canis familiaris, UN NUEVO HOSPEDERO DE Ornithodoros (A.) puertoricensis FOX, 1947 (ACARI: IXODIDA) EN COLOMBIA, Paternina, Acta biol. Colomb. 2009.
Colombia	Sucre	Ovejas	9.57469	-75.1868		Ornithodoros puertoricensis	4	L		Canis familiaris, UN NUEVO HOSPEDERO DE Ornithodoros (A.) puertoricensis FOX, 1947 (ACARI: IXODIDA) EN COLOMBIA, Paternina, Acta biol. Colomb. 2009.
Colombia	Antioquia	Apartado	7.88166	-76.6293		Ornithodoros puertoricensis	86	L		Ecoepidemiología de la infección por rickettsias en roedores, ectoparásitos y humanos en el noroeste de Antioquia, Colombia, Quintero, Biomedica 2013
Colombia	Antioquia	Turbo	8.13787	-76.5502		Ornithodoros puertoricensis		L		Ecoepidemiología de la infección por rickettsias en roedores, ectoparásitos y humanos en el noroeste de Antioquia, Colombia, Quintero, Biomedica 2013; Wild and domestic animals likely involved in rickettsial endemic zones of Northwestern Colombia, Londoño, Ticks and Tick-borne Diseases, 2017.
Colombia	Antioquia	Necoclí	8.5482	-76.5738		Ornithodoros puertoricensis		L		Ecoepidemiología de la infección por rickettsias en roedores, ectoparásitos y humanos en el noroeste de Antioquia, Colombia, Quintero, Biomedica 2013; Wild and domestic animals likely involved in rickettsial endemic zones of Northwestern Colombia, Londoño, Ticks and Tick-borne Diseases, 2017. Quintero V JC, et al. Housing Conditions Linked to Tick (Ixodida: Ixodidae) Infestation in Rural Areas of…
Colombia	Córdoba	Los Cordobas	8.84688	-76.3382		Ornithodoros puertoricensis	16	ND		Wild and domestic animals likely involved in rickettsial endemic zones of Northwestern Colombia, Londoño, Ticks and Tick-borne Diseases, 2017.
Colombia	Córdoba	Cereté (Cuero Curtido)	8.93139	-75.9586		Ornithodoros puertoricensis	48	N(40), F(8)		Ornithodoros puertoricensis (Ixodida: Argasidae) Associated With Domestic Fowl in Rural Dwellings From Córdoba Department, Caribbean Colombia. . Front. Vet. Sci., 23 June 2021 | https://doi.org/10.3389/fvets.2021.704399
Colombia	Córdoba	Cereté (Severá)	8.890906	-75.883851		Ornithodoros puertoricensis	121	N(94), F(6), M(21)		Ornithodoros puertoricensis (Ixodida: Argasidae) Associated With Domestic Fowl in Rural Dwellings From Córdoba Department, Caribbean Colombia. . Front. Vet. Sci., 23 June 2021 | https://doi.org/10.3389/fvets.2021.704399
Colombia	Córdoba	Planeta Rica	8.52944	-75.6642		Ornithodoros puertoricensis	14	N(10), F(3), M(1)		Ornithodoros puertoricensis (Ixodida: Argasidae) Associated With Domestic Fowl in Rural Dwellings From Córdoba Department, Caribbean Colombia. . Front. Vet. Sci., 23 June 2021 | https://doi.org/10.3389/fvets.2021.704399
Colombia	Córdoba	San Carlos	8.79393	-75.6984		Ornithodoros puertoricensis	32	N(26), F(4), M(2)		Ornithodoros puertoricensis (Ixodida: Argasidae) Associated With Domestic Fowl in Rural Dwellings From Córdoba Department, Caribbean Colombia. . Front. Vet. Sci., 23 June 2021 | https://doi.org/10.3389/fvets.2021.704399
Perú	Cuzco	Cuzco	-13.5183	-71.9781	X	Pediculus humanus humanus	ND	ND		1920 Estudio del tifus recurrente en el Perú, Del Prado
Perú	Ayacucho	Ayacucho	-13.1631	-74.2244	X	Pediculus humanus humanus	ND	ND	Borrelia recurrentis	1920 Estudio del tifus recurrente en el Perú, Del Prado
Perú	Arequipa	Arequipa	-16.3988	-71.5369	X	Pediculus humanus humanus	ND	ND		1920 Estudio del tifus recurrente en el Perú, Del Prado
Perú	Huánuco	Lauricocha	-10.0339	-76.5819	X	Pediculus humanus humanus	ND	ND		1920 Estudio del tifus recurrente en el Perú, Del Prado
Perú	Ayacucho	Huamanguilla	-13.0111	-74.1733	X	Pediculus humanus humanus	ND	ND		1920 Estudio del tifus recurrente en el Perú, Del Prado
Perú	Ayacucho	San Miguel	-13.0129	-73.9791	X	Pediculus humanus humanus	ND	ND	Borrelia recurrentis	1920 Estudio del tifus recurrente en el Perú, Del Prado
Perú	Ayacucho	Tambo	-12.9468	-74.019	X	Pediculus humanus humanus	ND	ND	Borrelia recurrentis	1920 Estudio del tifus recurrente en el Perú, Del Prado
Perú	Ayacucho	Huanta	-12.9397	-74.2475	X	Pediculus humanus humanus	ND	ND	Borrelia recurrentis	1920 Estudio del tifus recurrente en el Perú, Del Prado
Perú	Ayacucho	Chiquintirca (Anco)	-13.15	-73.6833	X	Pediculus humanus humanus	ND	ND	Borrelia recurrentis	1920 Estudio del tifus recurrente en el Perú, Del Prado
Perú	Ayacucho	Chunguí	-13.2213	-73.621	X	Pediculus humanus humanus	ND	ND	Borrelia recurrentis	1920 Estudio del tifus recurrente en el Perú, Del Prado
Perú	Ayacucho	Ninabamba	-12.9667	-73.8667	X	Pediculus humanus humanus	ND	ND		1920 Estudio del tifus recurrente en el Perú, Del Prado
Perú	Ayacucho	Quinua	-13.0542	-74.1392	X	Pediculus humanus humanus	ND	ND	Borrelia recurrentis	1920 Estudio del tifus recurrente en el Perú, Del Prado
Perú	Ayacucho	Cangallo	-13.6287	-74.1441	X	Pediculus humanus humanus	ND	ND	Borrelia recurrentis	1920 Estudio del tifus recurrente en el Perú, Del Prado
Perú	Ayacucho	Huancapi	-13.75	-74.0639	X	Pediculus humanus humanus	ND	ND	Borrelia recurrentis	1920 Estudio del tifus recurrente en el Perú, Del Prado
Perú	Ayacucho	Luricocha	-12.8987	-74.2794	X	Pediculus humanus humanus	ND	ND	Borrelia recurrentis	1920 Estudio del tifus recurrente en el Perú, Del Prado
Perú	Ayacucho	Puquío	-14.6902	-74.1242	X	Pediculus humanus humanus	ND	ND		1920 Estudio del tifus recurrente en el Perú, Del Prado
Perú	Ayacucho	Coracora	-15.0168	-73.7795	X	Pediculus humanus humanus	ND	ND		1920 Estudio del tifus recurrente en el Perú, Del Prado
Perú	Huancavelica	Huancavelica	-12.7847	-74.9772	X	Pediculus humanus humanus	ND	ND	Borrelia recurrentis	1920 Estudio del tifus recurrente en el Perú, Del Prado
Perú	Huancavelica	Pampas	-12.3989	-74.8667	X	Pediculus humanus humanus	ND	ND	Borrelia recurrentis	1920 Estudio del tifus recurrente en el Perú, Del Prado
Perú	Huancavelica	Lircay	-12.3989	-74.7205	X	Pediculus humanus humanus	ND	ND	Borrelia recurrentis	1920 Estudio del tifus recurrente en el Perú, Del Prado
Perú	Huancavelica	Marcas	-12.8902	-74.3979	X	Pediculus humanus humanus	ND	ND	Borrelia recurrentis	1920 Estudio del tifus recurrente en el Perú, Del Prado
Perú	Huancavelica	Izcuchaca	-12.5015	-75.0021	X	Pediculus humanus humanus	ND	ND	Borrelia recurrentis	1920 Estudio del tifus recurrente en el Perú, Del Prado
Perú	Huancavelica	Castrovirreyna	-13.2781	-75.3177	X	Pediculus humanus humanus	ND	ND		1920 Estudio del tifus recurrente en el Perú, Del Prado
Perú	Pasco	Cerro de Pasco	-10.6864	-76.2625	X	Pediculus humanus humanus	ND	ND	Borrelia recurrentis	1920 Estudio del tifus recurrente en el Perú, Del Prado
Perú	Junín	Jauja	-11.775	-75.5	X	Pediculus humanus humanus	ND	ND		1920 Estudio del tifus recurrente en el Perú, Del Prado
Perú	Junín	Concepción	-11.9185	-75.3129	X	Pediculus humanus humanus	ND	ND	Borrelia recurrentis	1920 Estudio del tifus recurrente en el Perú, Del Prado
Perú	Junín	Huancayo	-12.0667	-75.2167	X	Pediculus humanus humanus	ND	ND	Borrelia recurrentis	1920 Estudio del tifus recurrente en el Perú, Del Prado
Perú	Junín	Carhuamayo	-10.9233	-76.0565	X	Pediculus humanus humanus	ND	ND	Borrelia recurrentis	1920 Estudio del tifus recurrente en el Perú, Del Prado
Perú	Junín	Tarma	-11.4132	-75.6893	X	Pediculus humanus humanus	ND	ND	Borrelia recurrentis	1920 Estudio del tifus recurrente en el Perú, Del Prado
Perú	Junín	Yauli	-11.6784	-76.0928	X	Pediculus humanus humanus	ND	ND	Borrelia recurrentis	1920 Estudio del tifus recurrente en el Perú, Del Prado
Perú	Cajamarca	Cochabamba	-6.47386	-78.8858	X	Pediculus humanus humanus	ND	ND	Borrelia recurrentis	1920 Estudio del tifus recurrente en el Perú, Del Prado
Perú	Cajamarca	Querocoto	-6.35861	-79.0356	X	Pediculus humanus humanus	ND	ND	Borrelia recurrentis	1920 Estudio del tifus recurrente en el Perú, Del Prado
Perú	Ancash	Recuay	-9.72222	-77.4558	X	Pediculus humanus humanus	ND	ND	Borrelia recurrentis	1920 Estudio del tifus recurrente en el Perú, Del Prado
Perú	Ancash	Aco	-8.52375	-77.8768	X	Pediculus humanus humanus	ND	ND	Borrelia recurrentis	1920 Estudio del tifus recurrente en el Perú, Del Prado
Perú	Ancash	Pariahuanca	-9.36694	-77.5831	X	Pediculus humanus humanus	ND	ND	Borrelia recurrentis	1920 Estudio del tifus recurrente en el Perú, Del Prado
Perú	Ancash	Ticapampa	-9.83417	-77.4381	X	Pediculus humanus humanus	ND	ND	Borrelia recurrentis	1920 Estudio del tifus recurrente en el Perú, Del Prado
Perú	Lima	Cajatambo	-10.473	-76.9928	X	Pediculus humanus humanus	ND	ND	Borrelia recurrentis	1920 Estudio del tifus recurrente en el Perú, Del Prado
Perú	Lima	Lima	-12.05	-77.0333	X	Pediculus humanus humanus	ND	ND	Borrelia recurrentis	1920 Estudio del tifus recurrente en el Perú, Del Prado
Perú	Lima	San Vicente de Cañete	-13.0833	-76.4	X	Pediculus humanus humanus	ND	ND	Borrelia recurrentis	1920 Estudio del tifus recurrente en el Perú, Del Prado
Perú	Lima	Chancay	-11.5653	-77.2714	X	Pediculus humanus humanus	ND	ND	Borrelia recurrentis	1920 Estudio del tifus recurrente en el Perú, Del Prado
Perú	Lima	Paccho	-10.9575	-76.933	X	Pediculus humanus humanus	ND	ND	Borrelia recurrentis	1920 Estudio del tifus recurrente en el Perú, Del Prado
Perú	Lima	Ihuarí	-11.1889	-76.9517	X	Pediculus humanus humanus	ND	ND	Borrelia recurrentis	1920 Estudio del tifus recurrente en el Perú, Del Prado
Perú	Lima	Yauyos	-12.4594	-75.9072	X	Pediculus humanus humanus	ND	ND	Borrelia recurrentis	1920 Estudio del tifus recurrente en el Perú, Del Prado
Perú	Lima	Huacho	-11.1234	-77.6102	X	Pediculus humanus humanus	ND	ND	Borrelia recurrentis	1920 Estudio del tifus recurrente en el Perú, Del Prado
Perú	Lima	Canta	-11.4685	-76.6239	X	Pediculus humanus humanus	ND	ND	Borrelia recurrentis	1920 Estudio del tifus recurrente en el Perú, Del Prado
Perú	Lima	Matucana	-11.8394	-76.3791	X	Pediculus humanus humanus	ND	ND	Borrelia recurrentis	1920 Estudio del tifus recurrente en el Perú, Del Prado
Perú	Arequipa	Characato	-16.4934	-71.4929	X	Pediculus humanus humanus	ND	ND	Borrelia recurrentis	1920 Estudio del tifus recurrente en el Perú, Del Prado
Perú	Arequipa	Quequeña	-16.5581	-71.4511	X	Pediculus humanus humanus	ND	ND	Borrelia recurrentis	1920 Estudio del tifus recurrente en el Perú, Del Prado
Perú	Arequipa	Lluta	-16.0155	-72.017	X	Pediculus humanus humanus	ND	ND	Borrelia recurrentis	1920 Estudio del tifus recurrente en el Perú, Del Prado
Perú	Arequipa	Arequipa	-16.4073	-71.537	X	Pediculus humanus humanus	ND	ND	Borrelia recurrentis	1920 Estudio del tifus recurrente en el Perú, Del Prado
Perú	Arequipa	Tomepampa	-15.1742	-72.8341	X	Pediculus humanus humanus	ND	ND	Borrelia recurrentis	1920 Estudio del tifus recurrente en el Perú, Del Prado
Perú	Arequipa	Puyca	-15.0916	-72.7872	X	Pediculus humanus humanus	ND	ND	Borrelia recurrentis	1920 Estudio del tifus recurrente en el Perú, Del Prado
Perú	Arequipa	Caravelí	-15.7725	-73.3656	X	Pediculus humanus humanus	ND	ND	Borrelia recurrentis	1920 Estudio del tifus recurrente en el Perú, Del Prado
Perú	Arequipa	Chaparra	-15.7419	-73.8816	X	Pediculus humanus humanus	ND	ND	Borrelia recurrentis	1920 Estudio del tifus recurrente en el Perú, Del Prado
Perú	Arequipa	La Unión	-15.0596	-72.6911	X	Pediculus humanus humanus	ND	ND	Borrelia recurrentis	1920 Estudio del tifus recurrente en el Perú, Del Prado
Perú	Arequipa	Castilla	-16.086	-72.4876	X	Pediculus humanus humanus	ND	ND	Borrelia recurrentis	1920 Estudio del tifus recurrente en el Perú, Del Prado
Perú	Arequipa	Caylloma	-15.6367	-71.6022	X	Pediculus humanus humanus	ND	ND	Borrelia recurrentis	1920 Estudio del tifus recurrente en el Perú, Del Prado
Perú	Cuzco	La Convención	-12.8633	-72.6931	X	Pediculus humanus humanus	ND	ND	Borrelia recurrentis	1920 Estudio del tifus recurrente en el Perú, Del Prado
Perú	Apurímac	Abancay	-13.6333	-72.8833	X	Pediculus humanus humanus	ND	ND	Borrelia recurrentis	1920 Estudio del tifus recurrente en el Perú, Del Prado
Perú	Apurímac	Cotabambas	-13.7511	-72.3531	X	Pediculus humanus humanus	ND	ND	Borrelia recurrentis	1920 Estudio del tifus recurrente en el Perú, Del Prado
Perú	Puno	Chucuito	-15.8939	-69.8889	X	Pediculus humanus humanus	ND	ND	Borrelia recurrentis	1920 Estudio del tifus recurrente en el Perú, Del Prado
Perú	Puno	Azángaro	-14.91	-70.1975	X	Pediculus humanus humanus	ND	ND	Borrelia recurrentis	1920 Estudio del tifus recurrente en el Perú, Del Prado
Perú	Puno	Ayaviri	-14.8818	-70.5901	X	Pediculus humanus humanus	ND	ND	Borrelia recurrentis	1920 Estudio del tifus recurrente en el Perú, Del Prado
Perú	Cajamarca	Utco	-6.88139	-78.058		Ornithodoros furcosus	ND	ND		1957 Observaciones en el Ornithodoros Forcosus sobre su posible rol como vector de la Fiebre Recurrente
Perú	Cajamarca	Sorochuco	-6.91203	-78.2541		Ornithodoros furcosus	ND	ND		1957 Observaciones en el Ornithodoros Forcosus sobre su posible rol como vector de la Fiebre Recurrente
Perú	Amazonas	Lonya Grande	-6.1	-78.4669		Ornithodoros furcosus	ND	ND		1957 Observaciones en el Ornithodoros Forcosus sobre su posible rol como vector de la Fiebre Recurrente
Perú	Piura	Huancabamba	-5.23861	-79.4506		Ornithodoros furcosus	ND	ND		1957 Observaciones en el Ornithodoros Forcosus sobre su posible rol como vector de la Fiebre Recurrente
Perú	Piura	Sondorillo	-5.33915	-79.4289		Ornithodoros furcosus	ND	ND		1957 Observaciones en el Ornithodoros Forcosus sobre su posible rol como vector de la Fiebre Recurrente
Perú	Amazonas	Limabamba	-6.46694	-77.4669		Ornithodoros furcosus	100	N and A		1957 Observaciones en el Ornithodoros Forcosus sobre su posible rol como vector de la Fiebre Recurrente
Perú	Amazonas	Mariscal Benavides	-6.3	-77.417		Ornithodoros furcosus	44	N and A		1957 Observaciones en el Ornithodoros Forcosus sobre su posible rol como vector de la Fiebre Recurrente
Perú	Amazonas	Campo Redondo	-6.11694	-78.35		Ornithodoros furcosus	2668	N and A		1957 Observaciones en el Ornithodoros Forcosus sobre su posible rol como vector de la Fiebre Recurrente
Perú	Amazonas	Ocalli	-6.25306	-78.2861		Ornithodoros furcosus	1204	N and A		1957 Observaciones en el Ornithodoros Forcosus sobre su posible rol como vector de la Fiebre Recurrente
Perú	Amazonas	Luya	-6.16451	-77.9447		Ornithodoros furcosus	308	N and A		1957 Observaciones en el Ornithodoros Forcosus sobre su posible rol como vector de la Fiebre Recurrente
Perú	Cuzco	Calca	-13.3213	-71.9586		Pediculus humanus humanus	ND	ND		1999, Estudio sobre tres bacterias transmitidas por piojos en peru
Perú	Cuzco	Calca	-13.3042	-72.1167	X				Borrelia recurrentis	Raoult D, Birtles RJ, Montoya M, Perez E, Tissot-Dupont H, Roux V, Guerra H. Survey of three bacterial louse-associated diseases among rural Andean communities in Peru: prevalence of epidemic typhus, trench fever, and relapsing fever. Clin Infect Dis. 1999 Aug;29(2):434-6. doi: 10.1086/520229. PMID: 10476755.
Venezuela	Táchira	San Cristóbal	7.76817	-72.2322	X	Ornithodoros rudis	ND	ND	Borrelia venezuelensis	LA FIEBRE RECURRENTE EN GENERAL Y PARTICULARMENTE EN VENEZUELA- 1920, Pino Pou; Bello, C. J. (1918). Primeras observaciones de fiebre recurrente en San Cristóbal. Bol. Min. San. y Agr. y Cría. II (20) 734-740. Caracas; Bello, C. J., Loynaz Sucre, E. (1918). Contribución al estudio de los trasmisores probables de la fiebre recurrente en el Táchira. Gac. Med. de Caracas XXV (20), 215; Espiroquetas …
Venezuela	Bolívar	Guayana	8.36939	-62.6373	X					LA FIEBRE RECURRENTE EN GENERAL Y PARTICULARMENTE EN VENEZUELA- 1920, Pino Pou
Venezuela	Trujillo	Trujillo	9.35856	-70.4365	X					LA FIEBRE RECURRENTE EN GENERAL Y PARTICULARMENTE EN VENEZUELA- 1920, Pino Pou
Venezuela	Táchira	San Josecito	7.65997	-72.2196	X	Ornithodoros rudis	ND	ND	Borrelia venezuelensis	LA FIEBRE RECURRENTE EN GENERAL Y PARTICULARMENTE EN VENEZUELA- 1920, Pino Pou; Espiroquetas de la fiebre recurrente, estado actual de borrelia venezuelensis y borrelia neotropicalis, Davis G 1955
Venezuela	Táchira	Palmira	7.84056	-72.2336	X					LA FIEBRE RECURRENTE EN GENERAL Y PARTICULARMENTE EN VENEZUELA- 1920, Pino Pou
Venezuela	Tachira	El Corozo	7.68904	-72.2433	X	Ornithodoros rudis	ND	ND	Borrelia venezuelensis	LA FIEBRE RECURRENTE EN GENERAL Y PARTICULARMENTE EN VENEZUELA- 1920, Pino Pou; Espiroquetas de la fiebre recurrente, estado actual de borrelia venezuelensis y borrelia neotropicalis, Davis G 1955
Venezuela	Tachira	Táriba	7.82206	-72.2156	X	Ornithodoros rudis	ND	ND	Borrelia venezuelensis	LA FIEBRE RECURRENTE EN GENERAL Y PARTICULARMENTE EN VENEZUELA- 1920, Pino Pou; Espiroquetas de la fiebre recurrente, estado actual de borrelia venezuelensis y borrelia neotropicalis, Davis G 1955
Brasil	Rio Grande do Sul	São Francisco de Paula	-29.4478	-50.5839		Ornithodoros brasiliensis	31	N (22), F (6), M (3)	Borrelia brasiliensis	1952, Observations on the biology of the argasid tick, Ornithodoros brasiliensis Aragão, 1923; with the recovery of a spirochete, Borrelia brasiliensis. Martins JR, et al. Occurrence of Ornithodoros brasiliensis Aragão (Acari: Argasidae) in São Francisco de Paula, RS, Southern Brazil. Neotrop Entomol. 2011;40(1):143-144. Reck J, et al. Tick toxicosis in a dog bitten by Ornithodoros brasiliensis. …
Brasil	Rio Grande do Sul	Jaquirana	-28.8837	-50.3577		Ornithodoros brasiliensis	4	N (4)		Reck J, et al. Epidemiology of Ornithodoros brasiliensis (mouro tick) in the southern Brazilian highlands and the description of human and animal retrospective cases of tick parasitism. Ticks Tick Borne Dis. 2013;4(1-2):101-109. Reck J, et al. Records of ticks on humans in Rio Grande do Sul state, Brazil. Ticks Tick Borne Dis. 2018;9(5):1296-1301.
Brasil	Rio Grande do Sul	Caxias do Sul	-29.1774	-51.1795		Ornithodoros brasiliensis	10	F (2), M (8)		Dall'Agnol B, et al. Clinical Findings Associated with Ornithodoros brasiliensis Tick Parasitism in Travelers, Southern Brazil. Wilderness Environ Med. 2019;30(4):437-440.
Brasil	Minas Gerais	Pedro Leopoldo	-19.6178	-44.0428		Argas miniatus	ND	ND	Borrelia anserina	1999, Labruna, Cryopreservation of an avian spirochete strin in liquid nitrogen; 2007, Ataliba, Isolation and molecular characterization of a Brazilian strain of Borrelia anserina, the agent of fowl spirochaetosis.
Brasil	Maranhão	Riachão	-7.36012	-46.6146		Ornithodoros rudis	30	N (5), F (15), M (10)	Borrelia venezuelensis	2018, Muñoz-Leal, Isolation and molecular characterization of a relapsing fever Borrelia recovered from Ornithodoros rudis in Brazil
Brasil	Goiás	Araguapaz	-15.0922	-50.6313		Ornithodoros rudis	82	N (15), F (32), M (35)		Muñoz-Leal S, et al. Relapsing Fever Group Borreliae in Human-Biting Soft Ticks, Brazil. Emerg Infect Dis. 2021
Brasil	Minas Gerais	Vespasiano	-19.7487	-43.9616		Ornithodoros mimon	ND	N and A		Labruna MB, et al. New records and human parasitism by Ornithodoros mimon (Acari: Argasidae) in Brazil. J Med Entomol. 2014;51(1):283-287.
Brasil	Minas Gerais	Tiradentes	-21.1119	-44.1727		Ornithodoros mimon	ND	N and A		Labruna MB, et al. New records and human parasitism by Ornithodoros mimon (Acari: Argasidae) in Brazil. J Med Entomol. 2014;51(1):283-287.
Brasil	Pernambuco	Ipojuca	-8.56299	-35.0282		Ornithodoros mimon	ND	N		Labruna MB, et al. New records and human parasitism by Ornithodoros mimon (Acari: Argasidae) in Brazil. J Med Entomol. 2014;51(1):283-287.
Brasil	Goiás	Abadia de Goiás	-16.7624	-49.438		Ornithodoros mimon	ND	N and A		Labruna MB, et al. New records and human parasitism by Ornithodoros mimon (Acari: Argasidae) in Brazil. J Med Entomol. 2014;51(1):283-287.
Brasil	Maranhão	Formosa da Serra Negra	-6.44361	-46.1886		Ornithodoros mimon	22	N (11), F (4), M (7)		Muñoz-Leal S, et al. Relapsing Fever Group Borreliae in Human-Biting Soft Ticks, Brazil. Emerg Infect Dis. 2021
Brasil	Mato Grosso	Cuiabá	-15.4818	-55.9352		Ornithodoros mimon	19	N (8), F (2), M (9)	Borrelia sp. Omi2-3MT	Muñoz-Leal S, et al. Relapsing Fever Group Borreliae in Human-Biting Soft Ticks, Brazil. Emerg Infect Dis. 2021
Brasil	Rio Grande do Norte	Touros	-5.19487	-35.462		Ornithodoros mimon	ND	A		Labruna MB, et al. New records and human parasitism by Ornithodoros mimon (Acari: Argasidae) in Brazil. J Med Entomol. 2014;51(1):283-287.
Brasil	Rio Grande do Norte	Natal	-5.83884	-35.2271		Ornithodoros mimon	ND	L		Labruna MB, et al. New records and human parasitism by Ornithodoros mimon (Acari: Argasidae) in Brazil. J Med Entomol. 2014;51(1):283-287.
Brasil	Ceará	Chapada Do Araripe	-7.134153	-39.594603		Ornithodoros mimon	87	L		DE ALCANTARA EP, et al. Ticks (Acari: Argasidae and Ixodidae) infesting amphibians and reptiles in Northeastern Brazil. Systematic & Applied Acarology 23(8): 1497–1508 (2018)
Brasil	São Paulo	Araraquara	-21.7861	-48.1835		Ornithodoros mimon	ND	ND		Labruna MB, et al. New records and human parasitism by Ornithodoros mimon (Acari: Argasidae) in Brazil. J Med Entomol. 2014;51(1):283-287.
Brasil	Ceará	Morrinhos	-3.270663	-40.089577		Ornithodoros mimon	12	N (4), F (8)		Jorge FR, et al. New records of soft ticks (Acari: Argasidae) in the Caatinga biome of Brazil, with a phylogenetic analysis of argasids using the nuclear Histone 3 (H3) gene. Exp Appl Acarol. 2022
Brasil	Maranhão	Arari	-3.45776	-44.7767		Ornithodoros hasei	7	L (7)		Costa FB et al. Retrospective and new records of ticks (Acari: Argasidae, Ixodidae) from the state of Maranhão, an Amazon-Cerrado transition area of Brazil. Vet Parast Reg Stud Rep. 2020;21:100413.
Brasil	Ceará	Jericoacoara	-2.79739	-40.5133		Ornithodoros hasei	129	N (48), F (20), M (51)	Borrelia sp. JericoCE	Muñoz-Leal S, et al. Relapsing Fever Group Borreliae in Human-Biting Soft Ticks, Brazil. Emerg Infect Dis. 2021
Brasil	Espírito Santo	Pinheiros	-18.411900	-40.210078		Ornithodoros hasei	17	L		Acosta ICL, et al. Ticks (Acari: Ixodidae, Argasidae) from humans, domestic and wild animals in the state of Espírito Santo, Brazil, with notes on rickettsial infection. Vet Parasitol Reg Stud Reports. 2016
Brasil	Mato Grosso	ND	-12.6754	-56.929		Ornithodoros hasei	176	L		Muñoz-Leal S, et al. Ticks infesting bats (Mammalia: Chiroptera) in the Brazilian Pantanal. Exp Appl Acarol. 2016
Brasil	Mato Grosso do Sul	ND	-20.7635	-54.7875		Ornithodoros hasei	21	L		Muñoz-Leal S, et al. Ticks infesting bats (Mammalia: Chiroptera) in the Brazilian Pantanal. Exp Appl Acarol. 2016
Brasil	Amapá	ND	1.43652	-52.0225		Ornithodoros hasei	160	L		Luz HR, et al. Detection of "Candidatus Rickettsia wissemanii" in ticks parasitizing bats (Mammalia: Chiroptera) in the northern Brazilian Amazon. Parasitol Res. 2019
Brasil	Ceará	Russas	-4.94165	-37.9772		Ornithodoros rietcorreai	7	F (4), M (3)		de Oliveira SV, et al. Human parasitism and toxicosis by Ornithodoros rietcorreai (Acari: Argasidae) in an urban area of Northeastern Brazil. Ticks Tick Borne Dis. 2018;9(6):1494-1498.
Brasil	Ceará	Reserva Natural Serra das Almas	-5.15057	-40.9169		Ornithodoros rietcorreai	111	N (75), F (13), M (23)	Borrelia sp. OrietCE	Muñoz-Leal S, et al. Relapsing Fever Group Borreliae in Human-Biting Soft Ticks, Brazil. Emerg Infect Dis. 2021
Brasil	Maranhão	Chapadinha	-3.74559	-43.3558		Ornithodoros rietcorreai	7	N (5), F (2)		Muñoz-Leal S, et al. Mild toxicosis after the bite of Ornithodoros rietcorreai: Images of a brief time-line description. Travel Med Infect Dis. 2019;S1477-8939(18)30316-8.
Brasil	Piauí	Jurema	-9.206857	-43.157319		Ornithodoros rietcorreai	28	Adults		Labruna MB, et al. A new argasid tick species (Acari: Argasidae) associated with the rock cavy, Kerodon rupestris Wied-Neuwied (Rodentia: Caviidae), in a semiarid region of Brazil. Parasit Vectors. 2016
Brasil	Tocantins	Paranã	-12.648834	-47.860757		Ornithodoros rietcorreai	96	N (54), F (10), M (32)		Muñoz-Leal S, et al. Detected microorganisms and new geographic records of Ornithodoros rietcorreai (Acari: Argasidae) from northern Brazil. Ticks Tick Borne Dis. 2019
Brasil	Paraíba	São José de Espinharas	-6.858155	-37.333688		Ornithodoros rietcorreai	24	Adults		Labruna MB, et al. A new argasid tick species (Acari: Argasidae) associated with the rock cavy, Kerodon rupestris Wied-Neuwied (Rodentia: Caviidae), in a semiarid region of Brazil. Parasit Vectors. 2016
Brasil	Bahia	Gentio do Ouro	-11.428695	-42.505394		Ornithodoros rietcorreai	28	L		Maia MO, et al. Detection of Rickettsia spp. in ticks associated to wild mammals in Northeastern Brazil, with notes on an undetermined Ornithodoros sp. collected from marsupials. Exp Appl Acarol. 2018
Brasil	Ceará	Farias Brito	-6.926294	-39.576737		Ornithodoros rietcorreai	3	L		DE ALCANTARA EP, et al. Ticks (Acari: Argasidae and Ixodidae) infesting amphibians and reptiles in Northeastern Brazil. Systematic & Applied Acarology 23(8): 1497–1508 (2018)
Brasil	Ceará	Sobral	-3.684012	-40.364674		Ornithodoros rietcorreai	2	F (2)		Jorge FR, et al. New records of soft ticks (Acari: Argasidae) in the Caatinga biome of Brazil, with a phylogenetic analysis of argasids using the nuclear Histone 3 (H3) gene. Exp Appl Acarol. 2022
Brasil	Ceará	Crateús	-5.177258	-40.663409		Ornithodoros rietcorreai	1	M (1)		Jorge FR, et al. New records of soft ticks (Acari: Argasidae) in the Caatinga biome of Brazil, with a phylogenetic analysis of argasids using the nuclear Histone 3 (H3) gene. Exp Appl Acarol. 2022
Brasil	Ceará	Jijoca de Jericoacoara	-2.899804	-40.442988		Ornithodoros rietcorreai	1	F (1)		Jorge FR, et al. New records of soft ticks (Acari: Argasidae) in the Caatinga biome of Brazil, with a phylogenetic analysis of argasids using the nuclear Histone 3 (H3) gene. Exp Appl Acarol. 2022
Brasil	Ceará	Reserva Natural Serra das Almas	-5.15057	-40.9169		Ornithodoros tabajara	39	N (6), F (6), M (27)	Borrelia sp. TabajaraCE	Muñoz-Leal S, et al. Relapsing Fever Group Borreliae in Human-Biting Soft Ticks, Brazil. Emerg Infect Dis. 2021; Muñoz-Leal S, et al. A new species of soft tick from dry tropical forests of Brazilian Caatinga. Ticks Tick Borne Dis. 2021
Brasil	Rio de Janeiro	Seropédica	-22.7414	-43.7053		Rhipicephalus microplus	50	F (50)	Borrelia theileri	2018, Dias Cordeiro, Morphological, molecular and phylogenetic characterization of Borrelia theileri in Rhipicephalus microplus
Brasil	Ceará	Reserva Natural Serra das Almas	-5.15057	-40.9169		Ornithodoros tabajara	30	L (20), F (3), M (7)		Muñoz-Leal S, et al. A new species of soft tick from dry tropical forests of Brazilian Caatinga. Ticks Tick Borne Dis. 2021
Brasil	Rio Grande do Sul	Jaquirana	-28.883684	-50.358878		Ornithodoros brasiliensis	58	N (55), F (2), M (1)		Dall’Agnol , John Anthony McCulloch , Fabiana Quoos Mayer , Ugo Souza , Anelise Webster , Paola Antunes , Rovaina Laureano Doyle , Jos´e Reck , Carlos Alexandre Sanchez Ferreira. Molecular characterization of bacterial communities of two Neotropical tick species Amblyomma aureolatum and Ornithodoros brasiliensis) using rDNA 16S sequencing Bruno PII: S1877-959X(21)00099-6 DOI: https://doi.org/10.1…
Bolivia	Cochabamba	Cotapachi	-17.4411	-66.2898		Ornithodoros sp. Bolivia	35	N	Borrelia sp.	2011, Parola, Relapsing fever Borrelia in Ornithodoros ticks from Bolivia
Chile	Región de O'Higgins	Reserva Nacional Rio de Los Cipreses (Camping Maitenes)	-34.4649	-70.4551		Ornithodoros sp. Cachapoal	8	L (8)	Borrelia sp. Cachapoal	2019, Muñoz-Leal. A relapsing fever Borrelia and spotted fever Rickettsia in ticks from an Andean valley, central Chile
Chile	Coquimbo	Alcohuaz	-30.2281	-70.4931		Ornithodoros octodontus	44	N (24), F (3), M (17)	Borrelia sp. Alcohuaz	MICHELE THOMPSON1, SEBASTIÁN MUÑOZ-LEAL2*, IGNACIO TRONCOSO3,4, RICHARD S. THOMAS2, ADRIANA M. SANTODOMINGO2, LUCILA MORENO-SALAS5 & DANIEL GONZÁLEZ-ACUÑA1 A Borrelia sp. in Ornithodoros octodontus (Argasidae). Systematic & Applied Acarology 26(11): 1997–2001 (2021). https://doi.org/10.11158/saa.26.11.4
Chile	Atacama	Parque Nacional Pan de Azúcar	-26.173868	-70.537700		Ornithodoros spheniscus	20	F (10), M (10)	Borrelia sp. Osphepa	Muñoz-Leal S, et al. Anaplasmataceae, Borrelia and Hepatozoon agents in ticks (Acari: Argasidae, Ixodidae) from Chile. Acta Trop. 2019
Chile	Arica and Parinacota region	Socoroma	-18.2797	-69.5913					Borrelia sp. A10 and Borrelia sp. A44	Thomas R, Santodomingo AM, Muñoz-Leal S, et al. Rodents as potential reservoirs for Borrelia spp. in northern Chile. Rev Bras Parasitol Vet. 2020;29(2):e000120.
Argentina	Tucumán (two imported cases from Bulgaria and Spain, respectively)	ND	ND	ND	X				Borrelia recurrentis	1911 Pedro J. García, Dos casos de fiebre recurrente em Tucumán. Semana Médica, 1911,51,57-62
Argentina	Jujuy	ND	-24.1858	-65.2995	X				Borrelia recurrentis	1926, BERNASCONI, Vicente E. Primer caso de fiebre recurrente autóctono diagnosticado en Jujuy. Bol. Inst, Clin. Quirurg. 1926 Vol.2 No.11 pp.74-76 pp
Argentina	Chaco	Colonia Benitez	-27.3333	-58.9333		Rhipicephalus microplus	ND	ND	Borrelia theileri	Morel N, et al. The presence of Borrelia theileri in Argentina. Vet Parasitol Reg Stud Reports. 2019
